# Supplementary material for: Gypenosides ameliorate high-fat diet-induced nonalcoholic fatty liver disease in mice by regulating lipid metabolism
Source: PeerJ. 2023 Apr 11;11:e15225. doi: 10.7717/peerj.15225 (PMC10103699; doi:10.7717/peerj.15225)
Supplement: Supplemental Information 4 [file peerj-11-15225-s004.csv]

	ND_38_1	ND_38_2	ND_38_3	ND_38_4	ND_38_5	HFD_38_1	HFD_38_2	HFD_38_3	HFD_38_4	HFD_38_5	GP_38_1	GP_38_2	GP_38_3	GP_38_4	GP_38_5
Acss2	81828	34987	105180	87939	100290	89474	109280	103000	127450	120340	70977	66531	105180	54587	69531
Acly	237830	114940	286750	251750	219980	204660	236470	212410	278900	259720	139590	152110	163130	115830	191610
Fasn	459000	278530	490780	456750	392340	448400	581360	456550	623400	554380	334150	332060	362200	242360	499550
Acaca	51443	35816	54610	46873	43950	38598	46012	44474	64640	42989	35531	30873	44436	23860	52178
Fads1	29624	15285	27032	22132	20241	34538	39423	32916	44257	49140	28500	47978	58506	24032	37727
Mgll	106530	42010	99391	102120	69210	86866	101100	79858	133670	100450	139970	108560	106400	114630	129000
Slc27a1	1287.4	852.77	0	635.46	293.39	65.18	97.253	251.03	292.97	0	328.85	297.67	696.31	276.31	493.08
Ehhadh	992010	425500	1097500	1187200	926960	309010	628440	282100	368400	494580	560620	342090	424340	394780	712960
Tm7sf2	37741	26614	39840	32898	28883	40667	38993	51547	51449	46676	32350	36251	40241	16175	31396
Ebp	267750	277550	319020	259870	229680	429050	384730	527630	434220	358400	310180	403440	529460	336440	314270
Fdft1	9054.6	23914	9883.6	9530.5	5967.2	36441	27399	34908	56914	33486	19372	14647	19007	12770	7692.1
Nsdhl	124700	35301	149420	127060	87872	207710	121640	213070	243940	160960	125130	151000	185990	92727	112290
Pmvk	11443	5268.3	8373	8170.1	4170.8	29528	18073	27105	35564	14380	6533.2	12404	12373	2754	2117.9
Mvd	3628.4	743.98	8214.5	7354.8	9590.4	24445	12632	23071	18376	14699	4251.5	7832.1	10536	5769.4	3202.3
Fdps	268440	157760	323160	263640	136060	469570	401680	578770	701210	452670	250360	426980	515120	214950	250670
Dhcr7	34270	25173	39734	35425	21493	55055	54521	71270	72131	49835	44030	49361	63442	29298	44240
