# Supplementary material for: Gypenosides ameliorate high-fat diet-induced nonalcoholic fatty liver disease in mice by regulating lipid metabolism
Source: PeerJ. 2023 Apr 11;11:e15225. doi: 10.7717/peerj.15225 (PMC10103699; doi:10.7717/peerj.15225)
Supplement: Supplemental Information 6 [file peerj-11-15225-s006.zip]

Archive with 6 entries (6 files):
- Codes/CO BP.R
- Codes/column.R
- Codes/Heatmap(1).R
- Codes/Heatmap(2).R
- Codes/PCA.R
- Codes/volcano veen.R
