# Supplementary material for: Gypenosides ameliorate high-fat diet-induced nonalcoholic fatty liver disease in mice by regulating lipid metabolism
Source: PeerJ. 2023 Apr 11;11:e15225. doi: 10.7717/peerj.15225 (PMC10103699; doi:10.7717/peerj.15225)
Supplement: Supplemental Information 6 [file peerj-11-15225-s006.zip › Codes/CO BP.R]

rm(list = ls())
if (!require("pacman")) install.packages("pacman")
pacman::p_load(clusterProfiler,org.Mm.eg.db,ggplot2,Cairo,showtext,readxl,dplyr)
showtext_auto(enable=T)
font_add("TNM","timesbd.ttf")
load('bpd.Rdata')
bpd$Description

G_bp_10 = bpd$geneID[10]
G_bp_9 = bpd$geneID[9]

df = read.csv('',row.names = 1)
df = df[,-1]
colnames(df)

G_bp_10 = strsplit(G_bp_10,'/')[[1]]
Gm_bp_10 = df[match(G_bp_10,rownames(df)),]


?pheatmap
colnames(Gm_bp_10) <- sapply(strsplit(colnames(df),'_'),'[',1)

pdf(paste0(bpd$Description[10],'.pdf'),width = 8,height = 12)
pheatmap::pheatmap(Gm_bp_10,scale = 'row',border_color = NA,cluster_rows = F,
                   fontsize = 20,fontfamily = 'TNM')
dev.off()                   


G_bp_9 = strsplit(G_bp_9,'/')[[1]]
Gm_bp_9 = df[match(G_bp_9,rownames(df)),]
colnames(Gm_bp_9) <- sapply(strsplit(colnames(df),'_'),'[',1)

pdf(paste0(bpd$Description[9],'.pdf'),width = 8,height = 13)
pheatmap::pheatmap(Gm_bp_9,scale = 'row',border_color = NA,cluster_rows = F,
                   fontsize = 20,fontfamily = 'TNM')
dev.off()  
