# Supplementary material for: Gypenosides ameliorate high-fat diet-induced nonalcoholic fatty liver disease in mice by regulating lipid metabolism
Source: PeerJ. 2023 Apr 11;11:e15225. doi: 10.7717/peerj.15225 (PMC10103699; doi:10.7717/peerj.15225)
Supplement: Supplemental Information 6 [file peerj-11-15225-s006.zip › Codes/Heatmap(1).R]

library("mixOmics")
library("ggplot2")
library("gplots")
library("ggrepel")
pacman::p_load(clusterProfiler,org.Mm.eg.db,ggplot2,Cairo,showtext,readxl,dplyr)
showtext_auto(enable=T)
font_add("TNM","timesbd.ttf")
dat<-read.csv("1310.CSV",row.names=1,encoding = "UTF-8")
head(dat)
data<-dat
#data1<-data[-which(rowSums(data)==0),]
colnames(data) <-paste0(sapply(strsplit(colnames(data),'_'),'[',1),'_',sapply(strsplit(colnames(data),'_'),'[',2))
data2<-t(data)
data3<-scale(data2)

pdf("1310.heatmap.pdf",width=18,height=15)
pheatmap::pheatmap(data3,scale ='column',show_colnames = F,fontsize = 30,fontfamily = 'TNM')
dev.off()
