# Supplementary material for: Gypenosides ameliorate high-fat diet-induced nonalcoholic fatty liver disease in mice by regulating lipid metabolism
Source: PeerJ. 2023 Apr 11;11:e15225. doi: 10.7717/peerj.15225 (PMC10103699; doi:10.7717/peerj.15225)
Supplement: Supplemental Information 7 [file peerj-11-15225-s007.csv]

Symbol	ND_38w_1_FPKM	ND_38w_2_FPKM	ND_38w_3_FPKM	ND_38w_4_FPKM	ND_38w_5_FPKM	HFD_38w_1_FPKM	HFD_38w_2_FPKM	HFD_38w_3_FPKM	HFD_38w_4_FPKM	HFD_38w_5_FPKM	GP_38w_1_FPKM	GP_38w_2_FPKM	GP_38w_3_FPKM	GP_38w_4_FPKM	GP_38w_5_FPKM
Alb	37994.94	44295	29603.54	38866.41	32123.07	29517.44	37583.67	20615.67	31813.92	29437.58	13932.05	15841.67	14918.55	31228.31	24280.16
Fabp1	10210.84	9588.48	17580.11	8915.28	11759.72	6711.05	10114.46	6077.49	5526.72	7208.33	4778.16	2910.64	6294.33	7339	11993.8
Mup20	10307.83	8022.93	7857.2	8188.71	11584.44	8554.62	4782.53	7419.42	8946.03	7209.1	9946.86	6878.49	11571.91	5503.21	6419.17
Mup3	9164.76	6217.45	9099.85	5125.96	7738.84	9472.45	5866.89	7134.66	8460.64	8450.03	4090.23	2865.26	5142.87	4977.89	5909.24
Mup2	5247.46	2828.54	11864.12	5276.85	6714.47	11706.04	1945.19	9007.07	5952.69	5149.3	3606.89	1603.37	8873.95	3262.37	7285.23
Mup1	5624.13	1526.18	12310.73	2341.87	4136.88	9873.84	655.74	6726.6	6335.03	6068.01	2627.22	1481.97	6465.55	3137.46	5833.68
Serpina3k	6033	4965.29	8562.62	5879.95	7043.74	5796.54	2634.65	4631.99	5383.37	4470.7	4895.79	5777.07	4573.55	4597.15	4143.37
Serpina1e	3527.44	2602.99	3252.1	1387.32	3300.48	8253.18	1357.47	9145.73	9577.16	2028.43	3190.13	6002	3910.29	1476.98	1019.05
Gc	3720.76	3614.31	3527.05	3751.72	3686.2	4184.53	4709.48	3834.67	4277.89	4121.32	4072.54	3805.91	3568.72	4183.69	4111.67
Fgb	3710.09	2536.44	3974.23	3370.35	2922.73	5601.12	3827.75	4269.73	4170.64	3406.25	7195.41	9778.62	5405.42	4607.52	5356.92
Rbp4	2684.8	2654.54	3028.72	2352.61	3879.89	2177.07	2675.05	1973.07	2478.05	2772.71	2374.42	2694.61	2569.25	3111.18	2485.88
Serpina1a	2012.46	1996.49	2490.17	2189.34	2369.56	2833.13	2615.58	2651.84	3158.48	2441.01	2521.17	3233.07	2709.31	2839.45	2711.63
Gapdh	1882.22	1693.83	3394.11	1875.45	2970.09	1488.9	2322.7	1487.18	1697.19	1622.67	1300.27	1257.81	1264.8	1242.12	1804.79
Apoh	1886.42	1835.33	2223.72	1730.66	2127.01	1683.98	2343.1	1699.02	1800.26	1895.91	1746.11	1659.21	1491.39	1920.43	2182.24
Mgst1	1361.04	1533.13	1933.8	1452.16	2272.53	1679.8	2019.36	1630.83	1930.64	1933.18	2139.09	1919.21	1667.93	2157.78	1922.69
Apoc3	779.72	1029.36	1299.56	792.4	1666.29	1635.45	2574.08	1525.3	2046.93	2156.39	1452.77	1619.65	1387.8	1795.97	1467.91
Scp2	1584.4	1454.58	1478.93	1670.87	1439.14	1439.04	1631.51	1501.49	1318.98	1618	1392.65	1190.44	1536.85	1486.48	1799.08
Hpd	1405.19	1270.41	1505.07	1574.12	1767.69	1310.96	1714.95	1485.55	1334.48	1605.51	1541.94	1728.95	1425.28	1392.09	1284.52
Apoa4	1031.17	1337.29	4505.75	1948.72	2883.86	381.09	1357.79	295.8	591.38	574.05	511.03	1420.22	1494.76	932.69	1130.52
Gstp1	1185.89	1447.75	1762.1	885.21	2517.14	1522.12	615.17	1618.32	1727.46	967.87	842.98	1075.01	1162.39	678.56	702.69
Vtn	1093.03	1047.83	1031.68	974.74	1267.4	1471.22	1366.79	1534.39	1858.16	1266.51	1755.45	1813.54	1396.9	1487.82	1237.9
Pck1	2058.59	1692.06	1288.6	1751.16	1854.78	598.56	748.21	561.53	824.79	522.11	1110.07	1398.76	1143.64	677.78	505.66
Cyp3a11	1989.72	2948.37	1346.26	2378.25	2056.88	88.82	468.08	36.24	84.18	155.82	893.63	202.49	635.79	1875.88	1771.36
Azgp1	1346.07	1093.03	1433.06	1212.93	1458.09	922.42	1206.6	899.13	921.7	1021.31	1225.59	1041.75	1041.85	1103.83	1308.99
Gnmt	1102.33	889.56	959.27	1150.09	1183.78	1082.54	1431.5	1283.87	1105.88	1293.25	1075.03	1254.25	843.29	960.69	916.99
Hmgcs2	1529.08	1525.93	1459.96	1471.71	1598.84	596.6	1034.52	628.75	648.5	947.16	1173.25	1126.51	1186.03	1548.37	1449.35
Arg1	1482.37	1251.9	1441.94	1456.03	1660.21	738.88	1045.17	908.33	612.59	716.22	885.87	1444.93	586.94	641.76	784.15
Plg	1318.15	897.44	795.32	1148.63	878.11	1273.5	1186.59	1342.32	1222.14	1124.61	1606.18	1518.57	1333.93	1290.67	1304.74
H2-Q10	830.82	793.67	956.98	800.28	886.55	1218.71	1702.74	1245.61	1377.5	1257.83	787.95	883.42	707.86	947.62	947.98
Cat	1115.7	958.79	921.23	1095.63	1011.32	1134.97	1238	1118.61	1091.81	1294.28	974.15	768.56	939.1	1161.05	1024.47
Car3	322.48	179.01	188.42	343.78	179.34	1519.36	2506.99	1916.01	1416.07	2119.58	287.06	25.24	228.22	790.23	671.11
Cyb5a	856.7	854.29	1121.3	906.18	1202.17	1036.08	1476.97	895.09	968.57	1165.07	1504.49	1277.58	975.37	1530.02	1584.45
Cyp4a14	1895.03	1911.22	1767.13	2142.04	2330.99	11.06	190.48	13.51	17.81	43.93	317.84	553.7	596.63	796.75	600.88
Tpt1	913.75	1015.69	1410.46	999.5	1263.11	813.14	1079.55	908.52	910.65	757.57	884.79	837.37	832.28	793.1	1033.83
Saa1	39.44	72.76	711.16	37.38	3062.34	1489.09	283.04	2043.65	1774.03	228.97	9140.74	14409.6	2792.19	874.09	1428.89
Hamp	853.24	1014.23	1150.69	1185.81	2042.04	72.4	1134.95	1220.73	26.26	768.87	1786.83	2938.81	1936.23	1681.84	1824.6
F2	848.44	804.07	869.1	831.22	913.49	931.74	1079.03	995.37	1051.9	936.95	1073.94	971.98	894.75	1086.89	981.84
Serpinc1	779.71	796.71	717.33	761.9	981.59	788.97	951.18	850.14	927.58	858.73	804.07	754.22	663.4	814.84	732.83
Tdo2	1109.31	1124.06	893.12	1152.45	770.77	611.58	711.38	655.39	484.94	843.01	520.66	684.14	544.39	624.15	658.31
Acaa1b	943.49	1297.04	1631.4	850.77	1420.02	319.12	741.94	307.67	292.06	547.89	379.75	187.84	463.3	653.18	541.32
Hrg	835.08	679.22	737.81	719.09	723.17	859.2	871.2	890.34	818.52	860.12	1696.66	1905.76	1147.15	1229.02	1079.71
Adh1	550.26	560.45	441.91	521.62	780.79	840.29	1106.54	986.19	1253.51	928.17	760.84	573.38	599.63	1047.15	722.67
Stard10	690.38	644.77	891.06	633.44	989.12	672.62	912.04	615.87	735.15	726.93	723.17	734.62	683.63	775.7	874.03
Scd1	434.45	424.34	716.22	1067.03	560.1	742.86	1220.2	1064.19	648.17	507.95	261.11	229.9	196.37	168.55	199.34
Cyp4a10	1526.75	1176.37	1497.17	1513.51	1267.72	21.61	158.97	20.15	22.93	91.36	428.35	693.8	613.44	1047.8	716.57
Fbp1	805.58	646.02	674.08	745.71	941.07	555.33	735.29	641.36	599.68	710.77	768.53	934.97	753.27	752.55	664.67
Hsp90ab1	794.3	921.98	701.93	727.14	726.3	560.27	671.19	669.16	560.7	630.88	596.06	472.78	675.24	553.69	572.97
Calr	411.27	432.18	472.93	368.5	501.87	1039.16	1015.02	950.67	822.84	851.81	643.07	627.84	612.37	618.06	627.99
Aldh1a1	716.45	646.29	582.54	653.46	638.32	621.98	924.03	614.76	604.41	831.32	782.96	503.13	609.26	1136.41	1001.63
Ttc36	633.77	542.52	738.53	606.25	971.63	535.81	843.87	614.53	624.05	632.47	662.31	658.9	536.31	620.87	875.53
Slc27a2	936.54	853.94	981.89	802.26	822.6	405.62	490.5	391.06	403.56	572.22	880.26	814.77	1015.74	917	843.77
Igfbp4	646.12	601.53	633.36	601.9	685.01	593.07	801.32	647.97	716.14	720.87	906.18	946.54	828.31	928.24	793.79
Rnase4	303.77	276.31	402.55	341.91	403.35	1021.82	813.84	841.23	952.47	760.95	1661.56	1522.55	1296.01	1106.43	1066.1
Ldha	602.59	614.73	744.36	612.33	973.43	551.47	539	437.81	534.14	474.44	619.51	792.86	716.53	734.76	629.6
Acox1	764.08	675.32	810.15	796.45	595.51	398.41	606.7	487.02	355.37	547.39	633.55	600.17	653.44	775.87	602.82
H2-K1	560.06	702.76	512.95	545.6	541.37	531.83	684.8	510.17	634.93	595.28	553.83	442.31	629.82	788.87	750.98
Ubb	501.8	749.83	523.94	517.21	697.98	555.53	622.14	454.37	633.83	556.34	542.73	478.93	631.24	749.68	594.84
Apoa5	807.22	783.74	685.58	695.17	845.34	298.75	474.44	354.66	349.75	403.77	561.45	693.07	670.96	646.25	666.24
Ephx2	720.95	690.69	827.98	714.93	883.41	357.78	368.87	342.92	355.1	428.11	467.75	447.59	519.76	499.69	459.56
Itih3	547.62	403.7	477.6	521.63	494.1	702.64	492.3	868.36	770.27	408.13	1673.74	2297.05	991.49	867.95	853.9
Uox	418.66	411.77	371.62	428.78	457.16	571.07	751	785.25	577.62	752.26	472.22	397.01	570.3	476.78	506.86
Wfdc21	456.31	338.87	724.95	389.48	707.91	587.02	617.32	676.1	504.11	469.71	801.85	713.29	598.64	528.91	947.67
Rdh7	600.4	537.35	633.17	528.96	585.22	458.45	612.17	482.86	462.22	554.75	537.23	439.73	460.95	517.43	510.14
Ndrg2	488.36	423.47	447.23	430.4	502.69	584.55	618.12	602.83	610.84	675.3	716.57	584.61	594.79	579	535.64
Tat	758.82	574.95	469.68	659.56	943.13	352.97	375.32	512.07	427.11	305.39	380.85	609.02	257.22	247.75	164.54
Ehhadh	895.86	1267.42	1269.54	840.77	701.87	45.24	87.86	53.07	43.27	75.64	102.68	123.59	150.3	175.25	143.08
Igfbp2	805.02	854.92	1067.97	617.85	980.91	231.18	151.59	104.93	251.83	199.57	333.25	571.78	526.85	664.6	821.27
Hspa5	428.09	451.56	329.25	320.26	344.73	693.32	649.76	708.81	586.31	677.6	395.32	367.7	350.56	361.01	388.97
Rgn	235	239.29	310.26	291.45	230.4	751.75	790.64	705.01	680.28	803.89	430.97	254.54	315.23	516.72	478.15
Serping1	453.21	373.12	335.65	394.37	424.64	614.44	493.18	641.46	699.09	506.28	855.93	912.97	804.5	738.78	556.78
Fetub	447.76	419.79	577.04	391.5	592.71	483.58	450.98	500.32	598.9	426.1	908.14	959.97	678.82	697.66	600.34
Cfb	499.34	475.43	431.35	432.78	479.92	509.51	497.68	539.3	545.37	452.26	652.74	506.62	510.8	564.54	440.58
Acaa2	509.13	502.71	531.71	468.31	552.04	416.32	534.03	416.22	425.89	453.84	422.04	362.56	417.92	559.56	556.86
Rpl35	527.22	491.04	793.98	524.78	767.08	312.37	443.91	338.64	319.75	290.82	377.16	384.67	298.26	280.29	411.28
Ptms	305.1	284.54	369.07	311.01	364.09	593.59	755.47	691.41	531.19	594.91	508.43	320.78	450.01	359.85	328.85
Acsl1	892.37	809.7	708.87	812.23	479.92	156.62	242.98	216.04	188.51	265.05	268.25	177.98	334.62	430.07	408.77
Cps1	522.42	571.04	331.24	848.79	474.23	291.05	254.1	574.01	254.94	486.48	306.88	679.95	322.87	259.78	306.87
Eef2	575.41	521.25	454.48	544.46	519.77	328.81	366.24	403.81	451.3	370.38	502.74	619.48	477.65	508.46	439.22
Cyp2d9	590.55	507.17	609.48	454.56	638.78	277.84	225.83	393.05	346.29	466.57	332.24	347.71	355.52	416.66	314.73
Ahcy	466.47	495.63	465.5	448.77	598.35	317.6	431.02	311.42	390.82	440.81	534.98	705.06	395.28	556.39	405.37
Akr1c6	231.56	203.05	189.97	222.01	244.76	626.18	687.03	619.06	668.42	632.18	494.81	281.13	407.03	572.74	579.93
Pigr	565.09	477.79	262.42	482.65	311.72	319.11	368.73	494.51	348.18	533.88	506.72	382.96	497.58	533.04	523.1
Plin2	487.15	692.55	668.35	497.38	487.03	251.28	314.95	213.98	232.94	271.84	237.31	242.93	299.28	451.7	376.3
Rpl24	461.78	424.76	759.55	448.87	546.52	280.83	366.52	272.5	247.03	231.54	290.8	266.02	257.52	240.22	420.57
Pgrmc1	375.79	423.46	387.95	380.52	373.2	370.41	463.71	365.03	375.81	491.42	424.33	344.66	413.99	559.7	556.99
Cyp2c29	311.8	348.67	274.44	300.34	192.49	514.74	453	354.03	550.65	533.26	326.21	215.12	235.03	493.7	460.1
Rps24	403	430.23	623.01	423.49	473.97	276.95	358.36	291.38	278.73	260.37	309.71	279.25	283.4	230.34	403.94
Serpinf1	328.79	322.42	333.34	305.74	417.07	385.66	444.64	383.68	466.29	414.03	356.44	348.42	294.07	387.02	286.02
Asl	523.72	523.8	467.16	527.28	683.99	166.64	244.53	206.72	181.23	234.35	258.05	644.03	192.16	283.48	297.52
Errfi1	584.93	447.15	299.18	413.4	372.03	355.81	290.93	272.76	318.12	342.11	404.12	314.57	398.36	419.15	312.55
Sephs2	340.02	249.54	281.33	316.14	321.19	370.04	430.13	439.99	356.88	494.82	307.82	342.97	310.05	328.91	367.5
Rps12	322.17	395.27	542.12	348.12	552.78	272.97	344.59	293.5	280.45	246.27	292.4	315.97	245.27	218.76	332.62
Ifitm3	185.65	214.83	227.4	217.41	299.72	478.88	432.33	445.8	570.35	406.94	457.19	420.85	558.58	592.28	732.22
Ndufb9	366.14	326.34	545.85	324.18	475.1	261.26	399.1	253.62	240.24	275.96	233.23	191.53	209.15	232.18	365.9
Gjb1	297.02	267.98	356.33	275.66	345.96	397.92	365.34	398.07	388.83	358.13	326.15	327.19	311.21	311.55	313.37
Aes	268.53	269.24	358.92	240.23	387.18	325.47	418.7	331.35	389.73	386.5	266.16	218.35	257.98	282.61	306.49
Mup21	362.76	234.6	344.22	209.38	302.5	398.63	334.91	393.56	364.67	350.99	168.89	116.33	186.43	111.73	141.1
Cyp2f2	394.13	358.02	240.09	304.68	291.27	343.73	174.79	285.42	437.55	443.01	249.51	206.64	270.76	432.41	292.85
Sec14l2	358.16	319.84	339.84	358.54	322.75	314.76	358.49	314.61	279.82	305.22	312.91	203.03	303.38	287.65	317.69
Rps26	281.87	354.76	446.05	325.8	421.13	239.37	273.58	239.68	252.75	208.46	234.38	271.9	226.94	225.85	305.38
Proc	290.54	295.96	287.69	250.29	328.39	268.15	383.79	287.29	328.86	319.47	322.56	264.48	258.39	322.33	314.16
Sqstm1	303.11	406.24	363.97	284.85	368.25	221.13	288.45	211.85	228.17	250.06	244.67	275.06	283.43	308.07	311.24
Aldh1l1	239.66	210.09	207.7	270.32	207.23	331.16	341.22	413.7	328.57	354.2	254.25	270.66	157	250.68	249
Fah	244.02	231.1	184.17	242.24	276.61	288.62	353.68	335.02	385.75	320.8	317.93	316.93	241.26	340.3	279.74
Prdx5	262.98	255.11	419.2	236.26	399.9	237.07	281.39	241.33	255.88	261.53	245.19	246.96	185.57	245.77	243.26
Atp5a1	277.82	291.09	263.01	301.43	284.75	262.99	304.51	274.94	294.57	284.14	224.04	225.63	212.09	302.02	248.19
Apob	338.93	354.86	253.71	452.41	270.74	190.82	221.89	262.76	194.69	278.13	296.53	306.72	369.16	266.15	395.81
Mbl2	227.3	195.44	200.37	181.41	159.64	340.95	486.35	295.89	382.04	341.36	282.91	226.68	261.65	279.1	362.34
Ddt	228.56	317.42	320.08	258.97	436.47	215.72	261.46	211.6	258.55	291.06	179.3	208.46	157.01	280.19	289.96
Cyp2d10	274.51	276.35	287.58	244.93	298.58	260.51	278.93	227.94	308.7	310.17	259.23	235.31	278.79	328.02	249.92
Fxyd1	216.33	240.83	260.69	194.35	319.2	252.9	352.93	266.17	363.55	295.4	292.83	277.04	257.6	298.55	336.56
Rpl29	260.32	286.84	335.4	243.19	355.01	251.27	297.65	238.97	258.52	234.11	224.65	239.26	210.95	193.99	232.15
C4b	246.97	198.9	155.21	225.21	187.14	261.84	332.16	471.77	349.49	294.48	540.3	506.08	504.82	453.57	395.98
Glo1	221.78	233.57	249.92	215.86	221.39	321.17	343.78	294.44	276.05	326.83	210.58	146.05	199.92	223.36	242.28
C9	226.19	162.84	177.59	170.33	123.51	463.02	211.35	407.57	371.54	291.98	360.2	246.42	283.63	223.35	223.09
Rpl12	266.66	270.69	392.01	270.04	411.55	186.57	222.4	195.68	203.73	165.75	193.75	212.54	162.56	166.63	196.99
Haao	159.78	139.45	156.64	162.45	175.61	324.71	390.95	380.53	363.24	321.38	222.47	180.46	193.21	240.77	230.92
Cbs	229.81	223.56	172.89	271.13	216.56	284.46	285.06	322.87	295.25	268.57	154.24	170.17	160.76	147.31	137.5
Ifitm2	218.26	204.94	251.68	183.34	417.67	238.96	227.42	277.58	303.51	204.26	413.18	491.9	363.28	262.4	289.57
Hsd17b4	351.11	321.72	315.32	365.17	302.47	169.47	203.49	157.86	146.43	193.39	204.68	173.12	205.96	278.37	257.31
Gpx4	243.85	299.97	299.26	217.07	384.73	162.54	310.11	159.27	229.26	205.25	258.69	244.95	233.25	241.48	273.84
Pdia3	172.69	187.87	158.85	144.53	179.42	353.61	347.69	348.97	279.37	313.29	224.01	174.06	245.85	214.43	211.05
Rplp1	143.12	242.71	265.45	177.34	279.84	227.04	286.06	254.99	341	251.09	239.93	279.93	207.41	256.79	258.79
Rps4x	234.88	251.89	306.27	252	302.78	226.62	231.32	232.77	216.65	190.01	216.5	227.14	212.11	202.66	205.41
Lcat	210.37	235.68	183.51	194.77	247.75	258.33	286.21	230.94	305.2	284.34	348.74	395.22	329.93	380.32	280.97
Lgals9	179.54	188.21	155.52	180.13	203.84	307.82	309.78	302.51	324.75	278.16	228.66	214.84	232.82	256.58	195.79
Mdh1	254.81	213.82	230.65	235.69	269.33	222.37	280.06	241.22	222.5	254.98	174.76	152.93	127.87	188.22	198.81
Rpl38	226.56	253.93	390.29	221.47	385.02	182.3	217.83	152.86	168.26	163.18	177.07	209.92	158.08	120.43	206.97
Itih1	254.48	225.63	186.54	228.45	213.52	227.17	230.01	290.34	275.21	213.01	303.29	333.84	246.12	240.51	219.68
Rps7	255.28	253.83	364.16	221.39	333.42	175.33	203.01	184.53	168.36	164.75	211.17	215.63	168.12	171.4	193.18
Sult1a1	220.38	220.95	218.14	237.72	192.03	217.06	355.4	196.09	208.11	248.25	227.19	348.08	174.85	247.26	261.79
Apon	173.75	156.42	245.11	185.95	253.18	248.83	249.21	243.84	301.07	237.12	376.89	381.89	301.94	282.11	202.38
Hsd17b10	242.79	229.01	328.53	218.05	377.99	162.53	239.22	145.94	142.71	198.69	220.46	274.62	173.82	263.88	270.37
Elovl5	197.03	234.79	247.06	216.03	245.42	232.77	315.52	195.12	208.01	183.19	122.77	135.37	160.29	159.42	138.64
Lrg1	95.65	121.55	124.8	93.04	326.55	326.09	228.71	255.41	488.03	200.12	729.31	952.43	607.31	635.52	419.91
Aadac	165.15	132.33	160.27	140.64	168.44	290.64	296.65	304.72	282.02	312.66	168	114.73	139.23	200.72	128.42
Hspa9	298.65	276.62	267.78	325.74	229.61	162.12	185.6	184.55	140.59	177.42	179.59	158.32	178.55	179.86	222.58
Rpl9	218.11	256.23	275.06	213.46	305.63	186.52	219.32	201.99	194.55	176.56	230.27	223.06	210.43	202.7	220.87
Eno1	182.35	226.8	195.89	206.58	244.75	218.15	297.66	212.71	233.66	226	157.11	169.19	168.37	234.07	178.1
F10	231.89	205.3	230.8	217.74	227.21	225.83	221.75	211.38	243.07	202	235.49	230.9	190.06	202.69	230.91
Serpina3n	166.21	114.73	142.73	144.59	249.78	336.98	237.25	246.78	323.39	227.23	946.65	1708.24	649.32	569.1	430.49
Myl6	182.82	226.56	264.1	189.23	294.43	188.08	257.3	181.51	201.37	194.65	165.86	134.7	147.05	164.52	201.41
Cyp2c37	315.79	266.36	252.13	150.67	242.44	184.86	196.72	107.82	221.33	237.27	260.37	221.62	237.51	358.59	385.09
Slc27a5	204.37	191.96	175.08	174.79	182.84	243.56	224.72	225.52	277.27	268.44	255.42	246.89	189.24	299.55	230.35
Gabarapl1	281.25	275.14	220.16	239.72	231.53	140.57	206.77	148.75	145.07	253.2	194.45	171.45	222.55	215.34	245.48
Ces1d	344.23	386.22	245.97	314.65	236.4	99.92	162.28	96.58	107.55	119.85	142.1	46.68	103.96	250.57	190.54
G0s2	254.37	327.58	209.16	237.48	489.31	95.1	190.56	98.02	85.1	123.91	120.26	73.2	106.68	333.31	365.44
Mug2	201.3	198.07	122.08	193	95.97	245.53	252.73	290.77	188.87	315.52	198.33	127.03	135.75	132.68	147.56
Cyp2a5	209.04	216.58	217.17	177.09	167.43	148.57	277.4	154.22	161.04	365.67	403.02	237.69	230.98	573.05	602.14
Cfl1	179.67	203.31	236.36	178.62	240.72	206.94	251.63	210.56	177.27	192.58	177.23	143.93	170.74	168.01	199.59
Apom	253.75	222.84	265.77	214.6	268.01	183.82	122.28	183.06	198.9	149.43	165.12	235.28	188.44	168.53	199.77
Pcyt2	186.32	188.45	125.97	176.64	162.52	204.17	282.99	225.29	250.19	193.27	164.75	138.58	182.35	176.95	133.15
Gpd1	269.06	271.52	233.55	296.84	245.29	122.82	166.39	114.66	117.75	138.81	138.12	118.12	165.57	226.48	186.23
Hnf4a	311.83	255.73	212.97	235.64	187.05	142.71	161.73	160.8	151.82	155.86	150.08	191.19	160.16	149.92	158.87
Cpb2	145.91	117.63	188.11	135.31	188.52	262.8	217.2	242.11	274.12	203.43	407.58	429.75	245.71	245.08	227.22
Slc25a47	213.78	323.26	237.37	196.64	265	115.01	152.93	107.49	134.45	220.78	112.22	165.67	184.24	292.89	250.28
F12	197.23	203.87	149.25	200.3	193.61	193.87	196.87	205.9	233.09	186.55	203.61	229.43	211.5	225.69	186.25
Atp5f1	227.36	211.65	263.4	224.89	225.77	151.47	185.32	153.57	145.61	164.54	129.96	117.26	123.39	151.73	206.16
Col18a1	263.17	177.72	127.45	213.28	147.02	158.46	218.85	226.79	198.98	205.07	207.73	192.94	193.81	213.17	200.39
Cyp8b1	221.88	233.82	212.2	246.11	232.57	121.96	194.63	121.17	150.88	164.93	138.91	247.91	195.98	221.29	158.67
Ces1f	213.28	170.15	159.48	184.71	185.88	176.6	241.36	207.34	149.39	202	134.04	37.86	153.08	198.36	174.51
Fads2	146.76	172.58	74.6	150.5	99.76	244.82	274.86	254.12	234.42	232.41	122.97	164.11	252.12	261.73	175.73
Akr1a1	146.95	182.85	185.13	176.78	220.87	171.43	243.41	169.3	183.07	200.62	154.21	147.45	155.97	245.99	205.14
Msrb1	115.03	121.51	138.52	116.11	165.65	226.98	260.28	225.67	255.32	254.71	254.12	207.63	252.34	246.92	239.36
Asgr2	198.77	142.75	209.67	180.5	205.55	179.81	215.43	185.29	168.36	192.04	223.62	171.9	177	192.25	261.41
Hadha	279.03	249.98	254.55	266.74	224.94	109.68	142.52	110.97	107.89	118.37	150.05	142.61	180.2	206.51	202.5
C8a	156.34	135.39	114.41	116.49	111.7	262.18	164.03	338.31	256.65	195.42	306.18	243.7	315.17	204.16	211.59
Cyp27a1	157.15	194.3	159.48	148.65	156.05	224.02	188.44	181.59	232.75	206.13	162.53	182.33	147.32	186.7	169.59
Cpn1	153.9	153.56	175.38	148.34	181.09	206.76	242.98	187.92	216.51	179.78	167.51	172.24	182.7	163.71	168.67
Nudt7	70.68	56.56	91.29	74.81	71.99	344.42	122.49	396.98	380.19	231.37	192.29	98.73	252.74	191.93	183.04
Uqcr10	234.02	194.42	311.71	193.77	347.72	87.58	147.48	102.79	103.47	112.88	112.75	83.23	53.05	98.05	64.59
Slc38a4	187.63	168.67	134.13	207.13	151.08	162.61	198.57	224.77	163.27	230.77	227.74	247.99	218.32	178.87	142.73
Ang	99.96	108.81	161.73	106.76	173.54	267.31	212.26	202.3	260.22	207.86	415.09	462.02	361.25	283.41	263.86
C1s1	175.99	145.71	114.15	163.48	125	178.27	218.47	236.65	211.28	221.47	244.6	188.68	223.39	223.36	197.83
Psap	190.17	200.14	160.84	185.29	202.33	146.03	194.9	166.09	159.72	166.96	189.7	177.09	234.75	227.03	183.79
Ubxn1	230.25	179.46	310.23	209.3	206.71	125.64	153.19	121.71	112	118.26	121.68	99.35	111.49	87.97	133.91
Pcbd1	103.67	123.82	132.47	114.69	177.49	189.48	277.39	189.89	234.15	208.52	144.87	137.54	134.23	187.22	172.32
Hc	150.04	142.06	114.69	191.62	133.36	176.95	131.5	309.47	195.23	203.01	306.97	304.07	315.75	177.12	229.3
Dap	115.48	123.32	127.91	120.68	132.77	243.84	238.96	203.53	219.03	210.12	236.33	229.59	185.13	209.96	217.21
Cth	199.24	166.79	165.19	249.37	327.65	99.24	112.08	137.22	108.04	151.47	106.8	217.01	100.37	111.68	87.31
Cideb	149.62	128.06	126.83	131.7	181.65	182.74	236.54	179.89	203.66	187.72	187.44	154.68	191.45	199.83	171.81
Por	283.04	310.24	199.12	267.16	240.56	66.91	81.46	57.72	81.12	62.5	317.88	442.71	309.87	457.32	348.78
Ndufs6	159.77	151.86	240.71	134.24	214.64	141.86	194.41	123.05	138.12	146.44	121.81	103.98	102.07	115.95	172.21
Grhpr	156.73	139.94	182.85	141.25	187.47	156.28	183.87	160.78	184.03	151.76	178.55	178.28	168.67	168.83	181.35
Acat1	198.66	164.88	175.9	179.65	171.07	128.06	214.32	135.65	113.86	160.08	168.8	129.81	138.72	186	185.49
Hpn	162.04	152.38	142.29	160.55	169.11	154.01	169.77	161.22	191.29	162.3	171.72	170.46	169.78	199.35	184.05
Ppa1	166.38	167.37	238.02	192.18	224.7	139.35	124.95	129.07	109.25	130.46	129.34	148.32	121.61	129.01	147.94
Aldh3a2	155.95	248.87	190.64	208.57	201.57	101.08	156.48	103.7	92.92	153.48	114.9	59.88	187.32	231.81	191.36
Btf3	161.36	169.73	217.61	159.76	194.23	140.32	171.3	134.69	133.39	126.66	145.86	134.11	139.18	136.49	165.46
Ctsz	126.85	174.1	194.55	141.09	230.82	113.74	192.46	153.79	143.63	133.53	175.87	193.13	210.8	195.19	188.26
Elovl2	153.58	174.63	138.66	167.84	156.78	152.17	151.22	170.53	157	172.97	131.78	151.79	220.24	107.42	102.72
Sardh	166.45	120.41	95.87	146.43	120.22	162.19	194.42	186.51	178.95	219.43	158.39	142.08	148.02	227.67	199.14
Khk	115.15	127.16	132.88	95.78	138.51	158.04	232.87	183.52	198.2	206.89	126.74	94.37	104.69	162.34	145.6
Fads1	102.62	91.09	82.8	111.42	80.53	210.36	277.13	229.86	198.4	204.44	104.4	115.51	113.48	116.52	105.11
Creb3l3	191.34	201.28	189.95	191.73	170.57	119.29	129.56	107.28	108.78	135.42	166.1	165.18	178.86	196.86	212.35
Cd302	146.81	123.84	125.63	131.43	164.54	182.95	155.36	174.21	179.55	153.79	266.43	282.81	210.34	222.05	229.75
Slc22a1	94.4	105.07	147.21	104.61	165.38	174.5	199.68	163.35	192.17	181.56	168.55	122.82	173.49	209.2	207.11
Cyp1a2	96.85	126.94	118.73	84	93.69	252.95	142.1	166.66	228.82	193.34	507.01	209.98	139.85	290.44	241.82
Ghr	142.43	113.83	116.75	143.79	112.65	144.71	186.27	196.9	149.83	195.36	149.22	90.09	122.62	131.76	154.75
Rps5	130.75	155.9	133.66	112.08	223.33	124.01	151.7	130.79	189.91	138.81	148.48	188.38	127.7	154.28	103.44
Ndufb10	137.61	151.43	213.47	131.03	190.35	117.52	174.43	126.45	129.44	116.35	118.16	91.26	104.51	123.45	178
Cebpa	143.92	109.52	95.27	100.44	129.58	161.06	196.41	200.1	166.57	182.03	157.39	102.23	173.35	175.64	178.59
Idh1	103.09	109.7	111.54	121.31	101.25	185.36	207.18	198.99	162.52	172.32	139.42	108.3	112.04	148.87	132.6
Hagh	129.42	123.14	115.75	115.02	159.95	156.38	179.93	155.7	169.98	167.72	127.01	104.94	129.29	154.26	162.12
Ttpa	197.08	186.84	125.68	200.38	145.63	111.62	132.38	101.99	113.71	153.47	176.67	210.01	149.03	184.74	173.33
Ak2	159.81	165.97	169.08	162.62	169.33	111.96	133.11	115.27	113.26	159.97	144.71	106.62	180.95	177.26	203.23
Eci1	178.48	165.79	213.89	150.27	194.27	89.84	159.95	90.66	98.96	110.51	137.66	98.26	136.1	188.37	199.86
Sdhb	112.66	127.27	147.3	113.94	175.39	144.63	176.26	136.6	155.31	163.03	120.06	106.76	92.29	134.19	126.49
Tmem205	88.3	110.69	115.03	78.51	155.14	157.55	207.09	146.95	222.26	160.92	120.83	118.67	117.89	179.75	184.32
Hebp1	107.09	105.5	120.35	109.23	164.86	142.08	209.88	161.09	157.71	164.09	183.45	152.39	143.79	145.35	164.51
Sdc4	167.33	115.28	110.76	139.11	117.24	173.51	163.53	158.13	151.14	140.12	125.03	121.58	90.15	110.78	87.54
Baat	174.34	161.24	157.21	174.62	149.71	116.79	128.44	115.57	122.16	131.17	138.68	136.53	114.05	128.27	135.05
Ccs	159.04	157.45	192.26	122.14	183.64	116.38	133.77	105.12	130.38	119.4	148.2	162.3	148.28	166.07	185.05
Sar1b	133.57	128.02	166.3	125.97	119.02	144.85	170.7	139.99	122.56	156.93	109.05	81.9	112.65	151.73	184.36
Ndufa10	124.27	124.82	165.26	129.18	146.49	129.3	177.81	122.17	129.89	143.9	106.96	96.59	100.16	127.91	119.41
Aqp9	117.66	116.07	139.15	143.43	131.35	139.71	152.82	135.82	143.79	165.08	209.35	187.76	195.85	200.6	169.44
C8g	79.99	87	130.16	65.43	138.82	146.2	177.75	144.96	205.6	199.68	123.39	85.35	97.54	153.33	112.21
Cpt1a	201.87	186.24	149.8	231.78	160.41	74.56	93.12	91.31	75.59	108.53	193.5	242.36	246.03	199.86	185.63
Abcb4	204.55	222.61	189.22	216.22	187.25	55.53	75.23	63.83	58.57	91.3	109.78	96.59	156.55	107.34	134.13
Uroc1	168.06	122.88	96.91	143.6	92.64	114.65	175.89	149.33	126.09	153.39	112.84	90.03	90.16	130.73	121.91
Saa4	56.13	44.2	58.56	54.42	69.97	275.1	192.08	185.51	198.08	209.19	460.73	257.03	232.28	262.84	279.43
Elovl3	113.84	161.78	200.62	113.05	143.63	149.39	70.07	130.59	159.29	97.49	11.94	6.5	17.73	19.2	17.24
Agpat2	101.82	103.94	155.57	122.46	153.76	128.64	158.26	137.75	153.35	119.8	106.95	90.32	104.91	106.17	106.93
Gpt2	167.68	163.67	161.72	201.93	170.38	69.77	116.5	96.35	77.97	105.07	111.86	171.46	131.76	146.12	155.22
Agxt	117.32	92.4	109.9	148.29	136.73	138.39	144.55	153.67	153.54	133.52	99.79	108.32	85.4	93.37	95.58
Sc5d	53.7	46.72	51.27	63.14	50.58	204.34	223.43	275.12	186.84	170.7	84.7	94.92	83.02	100.93	88.62
Fmo5	108.15	135.1	137.58	134.66	121.09	133.25	161.32	131.22	107.62	150.41	105.37	81.62	112.06	150.09	136.98
Cyp2c70	61.63	31.37	112.18	49.78	48.46	254.2	137.37	179.43	283.35	162.41	63.01	76.9	26.67	56.11	57.1
Blvrb	110.28	156.97	179.42	116.59	230.22	95.6	140.62	78.61	104.64	106.83	105.75	80.35	114.34	136.35	158.67
Cyp4v3	137.88	111.57	121.36	118.03	112.92	139.91	119.08	146.46	111.98	194.17	105.41	75.74	110.37	131.29	123.61
Slc25a23	115.27	89.09	62.43	118.4	80.44	156.12	177.22	162.97	183.48	154.98	140.14	103.48	112.79	112.97	103.44
C8b	151.35	104.74	137.54	131.26	118.7	149.51	58.53	172.01	159.6	114.89	174.39	166.55	178.62	125.18	114.93
Atp5d	90.72	146.57	112.71	85.11	153.93	108.12	152.5	126.19	186.15	136	96.61	127.91	94.59	155.14	106.87
Cyb5r3	68.33	67.47	72.59	78.63	71.43	175.51	212.22	193.26	195.96	159.11	93.07	91.79	94.51	115.2	76.42
Pdia4	93.65	93.79	73.35	73.77	88.04	180.53	174.33	169.87	157.23	182.77	121.56	104.5	107.67	112.05	95.44
Mttp	190.22	165.54	181.44	183.06	139.4	74.95	85.57	95.84	72.63	98.62	91.92	88.63	101.08	103.43	107.36
G6pc	221.26	182.85	123.55	194.47	151.6	47.5	68.8	67.32	107.78	96.12	35.65	44.27	85.42	63.85	52.51
Otc	98.41	82.42	91.3	84.58	85.22	156.86	170.05	148.28	144.27	194.59	109.26	69.18	86.13	137.23	122.89
Pygl	93.85	85.18	69.57	91.42	80.91	144.17	162.18	181.86	151.22	163.19	81.94	60.59	77.98	107.17	104.89
Pipox	97.74	91.25	64.61	111.06	79.87	131.92	169.5	139.16	153.21	163.93	129.52	105.28	105.33	158.06	120.75
Cisd1	107.57	114.57	183.5	100.07	146.53	94.16	141.02	102.51	93.46	113.96	102.03	112.92	85.43	97.09	112.58
Nnmt	69.37	71.04	156.25	95.87	185.22	111.42	136.7	133.03	134.22	102.45	214.4	352.09	164.82	136.42	136.36
Rps27l	111.45	130.96	175.62	104.82	146.94	92.8	133.27	78.94	103.05	109.59	91.18	72.79	78.81	96.49	137.24
Ndufs2	107.58	119.31	115.32	108.28	149.64	109.97	122.97	107.59	129.25	113.93	88.86	94.41	84.77	119.05	113.46
Masp2	98.59	95.76	114.62	91.66	117.95	124.88	125.26	125.16	131.53	123.1	133.36	126.73	142.83	138.61	119.43
Pcx	141.66	125.37	90.86	117.54	119.3	91.77	124.45	109.24	102.66	120.26	129.15	148.77	134.95	168.89	136.21
Tecr	88.54	96.98	82.52	79.37	98.2	122.88	154.47	127.85	168.27	123.77	89.1	90.71	79.41	103.16	71.89
Tbca	116.64	118.28	189.36	126.79	126.88	73.18	126.87	88.74	75.5	83.37	89.27	73.95	76.32	76.67	96.11
Angptl4	176.36	174.85	163.71	163.58	178.83	53.51	54.3	32.54	54.24	62.24	52.79	52.96	61.2	86.54	89.27
Lonp2	125.15	112.26	127.99	121.35	130.19	94.8	116.24	92.32	94.92	96.29	124.57	84.97	104.77	128.76	139.33
Cyp2c67	112.39	102.19	89.82	101	111.73	124.07	115.66	92.65	141.71	112.62	94.53	75.71	121.81	121.87	112.03
Ak3	109.69	90.44	91.93	107.21	101.88	107.67	119.75	119.59	117.45	135	138.71	138.87	125.43	143.76	119.92
Pecr	80.97	64.32	77.31	73.26	98.82	128.04	142.15	127.48	145.09	159.98	107.84	77.65	61.36	113.34	108.68
Acat3	74.05	66.52	71.75	84.68	99.94	114.54	176.73	131.02	122.65	142.12	125.72	90.26	103.08	112.91	112.49
Tmem176a	43.06	64.93	63.06	52.82	93.32	140.72	178.72	142.03	184.13	117.7	198.38	206.57	171.05	159.13	121.21
Gstt1	52.16	72.31	45.46	56.39	68.71	133.06	212.49	109.06	170.93	155.75	74.93	44	77.57	159.1	105.46
Npm1	145.07	144.75	123.09	145.39	87.79	79.16	100.56	91.19	74.28	82.59	132.14	105.06	136.09	99.54	109.78
Ctsb	69.87	86.33	67.5	77.31	90.48	127.67	161.18	140.51	122.37	128.34	116.97	99.26	154.65	122.93	109.74
Paqr9	104.24	98.32	176.55	137.98	96.5	97.88	95.16	88.16	104.28	72.43	119.67	109.65	144.18	139.75	126.92
Pbld1	137.73	109.71	90.1	115.49	117.24	79.33	103.93	98.27	91.67	117.9	129.26	106.47	118.98	123.34	112.46
Psma4	100.31	102.51	145.34	108.8	102.8	100.32	124.92	102.46	75.62	94.21	102.7	82.27	86.23	85.73	105.75
Slc25a1	73.85	74.9	86.7	75.8	84.5	136.1	139.69	128.36	139.09	118.17	70.03	68.87	68	79.09	77.36
Insig2	126.76	139.43	140.22	131.51	120.14	81.73	85.26	59.36	84.54	87.76	40.86	56.95	36.04	52.62	44.35
Dhrs4	131.74	133.52	135.08	109.92	130.53	70.55	102.04	68.84	76.93	90.92	102.79	79.22	95.59	102.84	108.1
Adipor2	108.73	99.43	88.53	106.22	87.81	90.79	114.6	134.4	90.57	122.09	99.39	77.13	116.98	110.97	110.41
Afm	97.16	97.33	89.49	95.69	75.78	122.94	125.85	115.9	109.77	112.47	66.73	39.25	58.74	93.22	83.51
Os9	119.21	93.49	113.68	111.94	101.3	98.15	103.39	103.74	89.56	90.25	98.52	91.67	98.99	84.11	97.97
Proz	96.03	71.78	54.64	92.58	67.37	119.01	114.97	132.82	133.65	129	161.04	146.7	144.18	159.54	125.98
Aox3	109.24	69.93	42.82	114.84	62.53	113.72	87.62	128.68	91.15	185.49	89.77	50.36	83.62	90.01	109.64
Ces3b	111.79	67.52	109.79	71.25	72.13	124.24	53.37	116.13	162.96	114.34	135.68	111.57	148.96	144.68	126.12
Ugt3a2	88.52	81.34	77.18	83.66	73.08	119.17	113.52	112.64	120.02	133.59	119.16	108.07	123.11	161.71	126.83
Gm4952	182.16	132.86	119.72	147.7	136.46	50.84	74.67	41.84	48.39	67.3	74.25	66.86	89.74	94.5	92.9
Orm2	11.03	22.09	155.7	9.25	78.34	112.08	64.73	231.96	267.74	40.41	1922.56	3827.59	794.71	145.74	177.8
Rpl31	97.12	98.75	131.1	85.52	145.12	62.38	106.59	90	93.71	82.76	101.53	91.72	79.48	81.73	72.44
Oaf	88.87	89.73	72.42	79.78	105.61	95.29	105.8	117.5	122.65	115.08	104.35	99.82	112.06	105.39	90.14
Hsd17b12	76.3	82.74	118.58	85.83	97.35	113.48	121.11	88.92	91.83	112.67	57.22	51.57	61.1	92.45	78.64
Qsox1	83.26	97.22	84.47	83.88	92.17	118.39	84.09	97.7	140.61	102.35	196.94	295.81	171.53	190.27	131.93
Gls2	98.9	79.18	62.21	93.88	100	88.23	106.32	118.92	102.09	131.14	74.88	91.93	50.89	62.17	50.27
Abhd14b	75	56.64	59.2	68.49	83.76	99.81	160.29	121.43	124.79	129.52	138.89	96.4	117.5	109.16	124.88
Fkbp4	79.18	96.77	68.52	68.4	82.92	105.72	125.15	128.95	109.24	109.34	71.86	42.86	64.27	69.16	76.33
Hacl1	133.83	140.83	91.95	126.28	103.78	80.73	66.7	69.17	82.28	65.49	69.38	114.88	65.7	104.35	90.45
Apcs	40.72	40.56	94.66	52.03	88.4	137.71	116.98	147.26	177.81	61	483.24	970.98	216.68	148.56	128.74
Ei24	100.32	90.11	127.24	105.93	121.18	72.33	99.19	75.17	77.5	87.5	84.82	85.12	81.26	90.31	79.2
Aplp2	136.12	108.79	70.08	137.69	77.54	66.15	108.1	85.21	72.19	94.12	103.8	75.5	89.66	100.82	83.58
Krt8	63.24	68.1	74.9	83.23	99.74	109.48	131.11	94.63	131.22	91.47	115.64	91.3	97.84	126.36	119.43
Aldh1a7	82.03	81.97	79.68	92.04	74.4	113.68	125.87	101.89	89.68	102.17	84.31	61.99	69.32	103.64	94.04
Igfbp1	226.87	117.17	125.09	168.4	145.96	36.85	32.75	20.59	58.68	10.39	15.2	59.91	27.79	28.8	21.07
Kynu	106.55	95.36	80.11	118.52	78.34	91.94	87.25	102.18	87.57	93.32	78.6	76.33	62.57	72.18	59.99
Alas1	170.97	197.9	59.6	72.03	179.12	49.56	72.45	30.7	75.76	28.36	420.61	200.39	304.31	424.12	332.24
Psmc1	107.47	120.3	122.18	115.62	108.18	70.88	76.9	76.09	62.15	72.75	71.71	80.58	77.09	84.59	87.87
Cd1d1	121.33	98.22	85.36	95.63	109.42	66.95	103.11	78.33	79.03	88.94	129.42	100.39	104.87	121.52	98.55
Mgll	102.48	131.58	170.89	127.87	139.02	41.05	70.68	39.75	50.53	51.73	77.27	50.72	102.08	108.72	115.5
Hal	121.61	78.37	74.26	115.47	122.56	73.43	61.04	95.9	79.64	100.41	66.52	108.54	46.45	49.87	46.9
Dpyd	118.58	92.68	64.49	127.67	71.31	59.21	84.68	120.17	69.92	103.95	109.88	108.48	100.18	77.98	91.77
Decr2	94.78	93.18	120.86	86.14	114.23	73.99	94.21	71.2	75.43	88.13	113.74	92.07	113.73	134.19	111.6
Iscu	74.05	88.93	98.71	83.2	115.96	84.03	122.73	66.94	76.26	98.5	69.2	58.51	60.38	84.11	100.8
St3gal5	159.53	151.3	135.28	113.99	130.62	40.29	63.43	29.53	34.04	37.29	73.92	136.61	66.44	94.35	82.86
Acot13	80.3	76.74	120.31	75.29	110.34	67.6	134.34	73.27	69.29	73.95	76.61	52.52	53.01	63.02	84.37
Rrbp1	93.02	95.8	85.08	96.76	77.77	81.42	96.45	89.79	78.57	83.3	101.24	84.44	96.85	86.18	112.37
Mrpl12	87.59	75.78	113.14	82.17	123.65	69.83	88.93	74.61	84.05	76.39	82.94	71.55	77.07	82.99	86.24
Thrsp	5.37	6.87	12.27	4.85	7.87	131.17	183.58	265.91	159.23	94.03	37.04	24.7	21.41	65.6	78.83
Serpina10	49.97	48.96	47.93	50.08	62.17	135.72	118.43	120.44	133.64	100.1	216.24	239.79	174.34	152.12	135.42
Tmprss6	79.78	77.41	51.08	74.34	70.36	89.71	100.05	97.32	118.07	104.7	69.58	63.66	75.67	101.93	81.62
Pcbp1	71.57	88.78	85.08	73.15	80.11	96.28	99.31	90.02	95.06	81.32	75.2	69.71	78.97	98.12	78.25
Kmo	70.85	69.41	65.63	68.25	89.1	99.27	85.03	93.9	100.78	111.04	123.61	122.69	98.62	112.32	97.97
Qprt	62.76	63.08	76.75	76.87	73.97	100.46	110.27	109.42	93.63	85.25	74.33	71.99	59.3	69.45	84.03
Apol9b	38.86	52.65	34.97	38.48	42.97	113.43	124.75	120	142.74	138.72	133.49	70.61	158.93	157.62	198.01
Tfr2	83.4	80.81	48.21	84.58	66.02	90.16	82.1	100.74	117.25	93.76	118.63	125.01	117.04	122.67	84.02
Atox1	55.53	77.03	83.5	45.39	120.76	91.19	115.85	65.2	97.94	88.97	70.08	68.86	68.23	102.81	77.51
Clpx	110.12	95.27	102.89	116.6	69.55	84.55	72.13	53.71	66.08	65.47	28.87	23.85	25.47	32.06	41.21
Gck	11.37	10.39	8.65	7.4	6.32	113.59	231.94	170.97	109.88	162.25	20.47	4.14	17.1	27.71	29.74
Hamp2	67.3	89.75	66.01	94.4	158.72	9.23	194.91	81.83	2.37	64.31	121.76	230.24	125.01	151.89	149.23
Tmsb4x	45.92	78.68	68.89	61.17	65.4	108.39	121.1	131.46	72.74	73.25	54.78	56.59	167.21	103.99	139.77
Csad	122.59	145.77	104.72	115.32	151.15	21.92	73.22	37.02	33.98	20	53.52	54.46	61.67	31.92	30.88
Stip1	94.21	105.53	71.54	73.83	83.92	79.81	84.91	88.5	69.01	71.1	57.24	42.43	54.89	51.91	57.33
Ebp	51.05	48.53	66.02	49.81	69.87	94.77	118.81	107.84	105.37	97.62	64.32	62.06	42.75	70.07	73.92
H6pd	88.71	96.84	50.88	82.82	60.47	77.55	75.13	80.91	90.84	102.9	90.57	99.21	97.67	112.66	74.84
Calm2	79.73	94.13	92.83	98.56	78.05	75.68	78.87	78.19	65.28	63.02	66.14	70.62	70.82	56.1	72.76
Cox7b	68.65	87.57	78.78	70.58	100.69	62.21	93.65	73.17	83.19	84.83	59.97	56.82	52.36	74.15	69.46
Sigmar1	64.22	66.6	74.2	67.52	84.48	83.05	100.66	100.47	94.94	66.86	54.72	43.08	52.12	59.29	47.65
Sds	74.56	56.16	56.2	51.51	125.03	72.31	104.71	93.31	95.88	72.5	96.33	188.81	68.01	46.42	39.85
Rpl34	63.45	69.54	81.61	62.49	110.82	74.09	95.01	72.74	92.41	79.55	89.26	102.66	65.71	81.32	84.32
Insig1	33.82	19.76	12.9	16.29	19.25	125.11	158.3	193.93	128.83	91.29	46.27	51.1	28.67	62.54	48.46
Acaa1a	79	97.02	102.87	76.04	129.14	49.56	77.78	60.07	58.68	66.1	110.77	102.7	103.03	142	109.24
Ces1e	111.66	80.16	95.42	102.94	79.29	48.87	89.58	65.06	39.64	78.6	39.75	22.3	37.09	65.93	64.96
Bst2	41.31	67.22	58.36	46.48	74.32	96.89	98.84	88.67	132.57	82.51	60.11	39.03	102.82	103.39	87.71
Hsd17b2	66.92	55.45	90.66	66.64	90	91.31	70.74	72.91	99.6	79.05	69.97	71.18	49.16	78.61	72.04
Decr1	103.52	97.05	117.62	92.68	118.83	43.57	65.19	42.42	45.78	55.05	75.92	61.49	73.8	89.95	94.79
Bdh1	72.74	69.41	78.03	72.09	78.23	71.84	102.45	70.07	74.91	91.56	75.73	44.27	89.44	101.68	108.64
Prodh2	65.77	69.88	51.22	60.9	64.75	73.33	102.4	88.52	99.29	103.97	79.83	64.58	61.91	97.37	75.92
Mif	52.57	85.63	52.11	46.77	94.5	70.46	112.41	69.73	109.65	82.41	71.6	68.53	64.07	96.98	44.32
Shmt1	75.59	72.44	52.62	73.48	62.84	79.32	96.32	93.77	81.96	80.84	71.83	66.3	58.71	88.25	73.81
Iah1	56.51	54.78	63.95	54.06	78.23	85.54	103.98	76.86	103.94	89.81	73.71	80.02	57.1	94.17	68.49
Atp1a1	80.43	93.4	63.1	92.66	72.81	63.43	68.73	83.5	68.9	79.06	83.12	94.91	93.6	115.35	88.4
Tcea3	50.16	35.81	55.89	42.9	56.57	88.44	130.52	105.35	94.64	100.58	81.73	33.05	53.01	46.61	56.76
Ndufb5	67.1	73.95	101.28	59.42	98.96	62.2	84.44	64.56	73.49	75.33	60.94	50.9	49.19	58.93	63.87
Dcn	71.43	106.47	65.23	99.15	73.3	57.93	92.01	72.2	53.04	65	25.03	27.23	76.3	34.53	52.36
Gcgr	66.46	64.92	47.33	63.33	70.78	71.39	99.76	80.12	98.84	84.78	99.8	79.71	105.33	104.18	71.37
Pxmp2	55.06	48.36	79.02	53.27	81.17	74	95.1	88.63	85.14	84.81	100.75	108.58	70.24	90.77	86.04
Gamt	21	27.93	28.58	23.67	28.4	103.47	159.12	108.6	134.75	107.98	83.31	50.64	72.34	135.6	115.73
Cluh	107.21	98.79	76.18	115.12	72.6	44.01	56.73	60.44	50.79	58.23	52.63	57.57	57.64	59.21	54.78
Etnk2	36.93	36.48	45.91	65.3	88.81	86	99.74	92.34	97.64	89.39	105.76	130.16	110	116.98	86.6
Lcn2	5.42	9.38	47.97	4.54	160.94	115.49	59.95	151.86	149.65	22.14	1269.63	1301.37	483.49	205.29	177.75
Srsf5	60.35	65.04	38.95	72.27	20.97	84.35	111.7	98.37	83.85	91.13	134.75	110.96	128.5	98.73	77.62
Ahsa1	76.85	91.16	69.69	62.4	76.1	64.3	72.31	69.02	68.98	71.83	64.77	52.22	70.7	65.4	74.7
Mlxipl	66.69	65.34	20.26	52.36	22.69	63.88	108.17	113.66	102.56	106.92	75.12	41.19	78.33	74.81	37.91
Slc25a25	144.86	108.75	43.87	77.93	108.78	30.64	58.58	45.07	59.38	44.33	51.05	53.52	69.21	100.29	71.21
Grina	71.04	89.86	69.55	79.19	99.17	65.39	62.1	51.7	70.16	59.46	80.26	84.88	93.71	92.19	79.1
Adck3	52.35	46.7	45.45	58.83	59.3	87.1	94.12	91.96	97.22	80.69	34.2	24.36	28.58	28	24.15
C6	56.95	50.12	52.12	62.3	61.34	106.17	32.34	111.08	108.13	67.36	72.04	65.4	86.1	41.75	39.91
Anp32a	60.35	52.46	54.13	60.96	61.63	79.48	103.96	92.22	66.36	73.68	79.31	61.57	77.27	58.52	72.66
Cpn2	55.82	42.98	51.43	55.15	59.49	90.3	76.28	96.3	95.3	81.03	104.35	115.58	95.88	91.55	85.18
Akr7a5	48.6	55.72	69.66	58.57	79.11	69.38	94.83	70.35	77.95	79.9	61.57	51.15	60.21	72.33	77.81
Abcb11	55.39	61.06	35.57	61	47.74	74.65	65.67	109.36	72.31	119.05	55.25	38.02	61.39	45.4	61.9
Selenbp2	27.71	8.11	28.96	11.93	11.44	192.13	20.95	111.69	221.32	63.06	15.29	20.22	27.18	19.34	13.9
Upb1	63.05	60.85	51.08	65.5	72.92	70.63	88.14	71.57	71.93	81.43	83.07	79.4	65.61	87.32	87.54
Osgin1	56.13	117.03	45.55	51.22	39.93	88.93	45.48	63.88	108.07	79.33	47.94	85.73	59.02	114.86	80.06
Echdc2	54.66	62.64	50	64.05	67.74	62.85	92.5	77.04	90.34	72.84	75.69	59.94	65.1	67.34	53.94
Hnrnpab	73.56	87.17	94.55	81.14	73.38	57.6	65.24	55.61	52.96	52.68	53.09	50.12	51.95	65.96	72.15
Igf1	71.61	67.51	80.17	64.65	70.98	65.76	67.23	65.31	78.2	62.29	80.11	87.47	71.46	66.75	85.71
Mrpl20	55.72	66.5	104.92	70.04	108.38	58.78	66.59	44.74	61.02	54.29	53.51	62.73	52.76	60.63	72.54
Pdhb	64.21	71.97	64.87	58.83	70.73	64.5	68.63	70.46	70.78	78.72	50.75	38.29	53.41	65.4	60.93
Lpin2	115.04	147.65	72.39	110.83	80.29	20.86	28.6	41.66	22.8	43.08	38.5	38.25	47.45	35.82	45.82
Nr1h4	85.8	82.1	64.38	87.38	63.51	55.66	66.85	59.94	52.04	64.56	103.47	70.32	83.51	101.11	106.1
Cyp7b1	50.13	27.05	74.86	31.67	54.18	117.67	45.31	87.96	117.24	74.24	62.34	69.88	72.16	47.87	40.26
Acot1	106.52	191.02	155.13	88.68	106.84	6.31	8.73	3.34	4.38	6.87	8.63	3.69	31.67	54.13	44.49
Pxmp4	84.44	91.27	68.16	85.11	65.4	56.88	63.23	47.27	58.37	55.26	42.94	42.82	48.15	61.07	46.85
Mthfd1	60.65	49.73	46.52	69.12	59.47	73.31	78.15	89.19	70.89	75.58	64.2	64.73	51.68	69.55	62.85
Cfhr1	76.98	62.25	43.41	74.58	50.84	66.96	63.76	76.83	68.72	87.58	74.37	55.43	66.01	75.05	63.5
Cyp2d13	71.47	64.14	24.39	65.73	28.95	54.31	80.39	87.03	83.35	111.96	89.2	56.26	85.09	86.72	55.55
Msmo1	11.8	6.73	10.18	8.41	10.44	135.64	143.95	119.81	135.9	86.18	82.09	139.85	50.4	93.83	74.25
Fam25c	26.49	46.36	56.8	29.53	61.72	116.76	109.78	67.83	94.13	58.99	80.16	71.34	42.32	27.72	42.09
Atp6v1e1	68.23	74.62	81.15	73.05	76.32	52.59	68.82	57.54	53.86	61.66	59.94	58.1	61.29	69.15	81.24
Pdk2	56.97	44.15	66.03	52.23	70.41	63.01	90.34	67.39	74.69	79.38	57.89	49.21	59.62	61.67	62.54
Prodh	48.44	50.37	41.15	58.26	48.72	73.92	84.54	96.6	78.26	83.49	85.55	70.33	57.39	78.56	76.82
Adh4	40.52	36.95	38.03	47.83	50.69	86.82	70.87	93.35	91.66	103.1	113.28	47.65	95.24	91.76	77.53
Chpt1	62.29	73.36	76.45	63.91	79.69	53.38	72.28	55.54	45.45	74.9	58.04	48.86	61.69	74.79	61.66
Ugt2b1	65.66	55.99	55.17	61.81	52.18	81.17	52.73	74.73	70.44	84.06	35.45	20.64	42.29	52.44	44.91
Spp2	41.01	50.18	65.26	37.54	64.85	67.38	106.94	59.87	76.41	78.34	62.08	50.12	54.1	74.61	79.33
Eif4a2	71.19	59.57	55.69	51.84	50.92	65.66	80.78	76.72	60.38	74.63	86.03	55.64	81.41	74.28	66.68
Dhdh	69.48	58.71	55.49	75.22	54.02	49.36	77.71	75.5	44.13	83.11	77.71	51.04	66.27	57.71	63.99
Creld2	49.36	43.61	38.76	25.95	54.74	88.52	86.57	78.37	87.26	87.51	56.04	47.97	49.29	43.68	41.21
Dio1	33.19	32.8	46.26	25.01	34.56	94.77	85.54	83.23	102.9	99.02	99.19	72.83	79.98	98.36	83.45
H2-Ke6	52.13	57.7	63.06	55.91	81.28	53.86	76.18	61.32	66.4	67.19	57.24	44.4	50.33	57.47	74.34
Sqrdl	56.86	44.03	35.62	45.48	50.77	73.33	87.39	82.16	75.07	83.43	76.33	65.52	53.25	71.09	63.84
Psmd8	50.96	68.09	71.7	63.89	74.44	57.41	63.96	59.09	59.65	64.43	53.71	69.15	55.97	67.52	56.43
Gchfr	50.37	54.01	59.19	43.49	77.92	56.97	80.05	60.74	73.97	74.89	59.4	56.92	41.93	73.52	73.93
Ttc39c	44.75	35.02	30.63	46.36	40.28	88.59	47.49	112.32	100.5	81.55	69.91	46.34	83.93	74.35	79.75
Clec2d	60.76	60.11	55.52	63.25	48.1	63.16	77.2	66.3	64.39	66.66	55.88	53.67	82.25	60.58	56.12
Ifi27	34.02	56.99	46.77	43.44	57.69	90.01	61.25	72.94	95.6	63.22	57.73	41.19	104.58	84.86	84.81
Tmem14c	42.8	46.69	54.98	37.89	67.87	63.89	83.79	72.44	76.17	74.7	51.89	51.5	39.75	64.17	47.07
Aadat	81.42	57.84	68.32	69.92	63.83	56.47	47.31	56.68	48.54	64.07	55.68	55.42	52.23	61.26	53.16
Morf4l2	53.91	66.38	52.1	53.17	46.47	71.74	69.84	67.91	60.32	65.64	53.3	46.77	53.77	54.5	55.78
Gsto1	67.46	66.13	78.84	56.93	86.61	41.93	52.18	35.65	59.01	57.12	61.42	68.24	49.1	67.56	66.3
Sdhd	46.98	56.69	63.32	53.39	77.7	52.2	70.18	58.58	65.09	57	55.04	56.18	45.37	56.42	43.82
Rnf10	74.63	70.07	64.73	72.63	64.58	46.11	51.75	51.17	55.74	48.85	44.69	48.17	46.99	56.11	58.34
Psen2	39.1	38.53	45.57	42.21	62.74	67.71	83.65	78.13	77.44	64.14	46.32	39.31	40.64	40.84	34.65
Il1rap	58.87	51.67	42.94	57.99	40.73	65.73	67.98	73.21	63.92	75.45	60.98	36.34	58.76	65.27	67.39
Grcc10	38.26	54	58.45	39.67	72.65	56.95	73.79	52.17	74.18	71.83	57.2	49.63	50.24	58.67	46.87
Gclm	55.82	67.84	50.33	57.4	60.22	48.51	64.03	53.18	59.26	69.39	78.29	73.87	70.78	61.76	59.8
Serinc1	68.22	77.88	55.35	78.15	58.71	46.28	51.55	49.05	45.44	54.96	56.38	60.98	61.34	61.26	58.69
Aspdh	37.68	54.25	32.19	38.12	51.24	57.43	79.59	66.33	97.04	67.62	55.43	56.87	60.4	84.19	46.92
Hgfac	42.41	44.46	24.99	36.11	32.54	65.76	86.7	69.25	102.02	76.65	66.33	62.49	65.04	95.56	58.1
Ggact	51.29	48.83	56.58	54.4	59.66	53.06	69.12	53.95	69.26	63.51	59.92	63.4	59.2	61.23	68.26
Idh2	63.6	65.4	49.98	59.32	76.69	34.8	79.31	44.85	63.19	41.91	47.38	34.48	41.24	58.19	62.33
Trap1	56.97	60.06	48.94	60.1	58.25	58.27	66.49	58.64	50.03	60.33	45.11	37.7	45.39	65.96	53.23
Sumo2	52.19	59.71	68.09	57.96	67.62	49.89	64.4	54	47.82	53.86	48.6	40.5	54.63	53.21	55.14
Hist2h2aa1	33.73	35.49	44.5	31.87	47.79	71.24	80.51	64.48	79.17	84.59	61.58	66.64	42.38	45.45	45.31
Txnip	122.92	96.11	66.65	115.74	56.49	17.12	16.44	25.72	16.85	38.91	12.02	26.76	27.71	76.36	55.58
Ceacam1	59.23	55.55	42.42	72.55	42.95	52.34	60.11	64.56	57.13	63.75	60.45	55.98	60.49	58.58	42.47
Agxt2	43.96	38.67	40.12	45.84	39.92	58.6	99.48	71.79	54.78	77.26	64.47	42.36	45.2	71.1	65.3
Pbld2	50.92	57.34	47	54.18	58.24	47.89	66.95	57.49	53.83	69.73	63.2	35.95	64.12	86	65.86
Gucd1	57.4	54.31	44.9	48.24	60.45	53.63	59.24	54.19	63.05	62.43	37.06	33.9	38.06	42.29	34.83
Rtp3	56.32	52.62	55.44	65.89	42.61	52.04	56.24	61.02	47.59	67.75	51.47	41.87	53.56	41.18	35.02
Iyd	52.72	46.76	42.21	56.22	40.16	60.59	69.9	63.11	58.17	65.58	71.46	51.61	57.31	60.35	66.27
Prnp	44.45	86.67	43.44	78.43	46.48	41.27	54.22	48.66	49.06	61.2	49.51	56.68	57.13	46.22	50.97
Egfr	64.04	41.72	44.74	48.02	40.38	69.69	21.72	96.89	82.13	43.46	99.16	140.7	101.51	52.48	58.34
Arl6ip1	47.93	44.7	45.05	44.39	54.19	57.68	63.03	59.81	61.4	72.75	62.23	41.39	66.1	59.14	50.92
Acot12	81.78	85.46	71.36	86.41	73.7	23.02	32.09	28.62	26.08	38.22	46.41	48.24	51.85	46.03	48.89
C1rl	42.6	42.16	53.18	48.28	56.82	55.89	63.4	60.85	61.37	61.93	59.75	51.58	53.98	63.24	54.23
Pex11a	89.84	118.21	71.03	96.04	59.77	19.97	30.55	17.16	15.79	25.55	29.94	20.99	44.93	72.06	70.4
Atf4	43.49	67.91	67.34	39.96	48.64	50.78	63.23	54.73	54.8	46.34	59.14	53.79	53.89	76.11	68.53
Me1	52.06	84.49	56.66	56.92	62.04	40	68.63	40.94	33.08	37.55	25.77	10.14	37.05	45.36	42.29
Pnkd	52.54	50.54	40.97	51.36	50.79	56.7	70.12	46.37	57.74	52.59	35.01	23.92	37.28	39.58	37.48
Snrpd3	43.46	51.26	54.74	42.31	59.85	52.32	68.57	55.44	46.89	53.5	36.52	26.22	39.81	37.95	50.35
Akr1b7	0.08	407.72	0.08	0.4	119.63	0	0	0	0	0.08	0.16	0.48	0.08	0.08	0.23
Slc2a2	41.49	31.95	26.81	46.91	45.09	49	72.93	72.16	48.52	92.47	74.6	39.58	73.09	81.48	73.28
Brap	71.5	74.3	66.49	79.86	62.83	25.35	34.73	34.6	32.16	43.49	51.05	63.23	66.76	44.28	41.19
Anpep	63.91	54.75	38.82	63.05	44.62	48.55	52.36	57.1	51.96	49.42	65.05	45.1	68.79	74.13	62.82
Entpd5	60.86	71.05	58.79	73.05	53.21	30.16	49.55	40.42	30.75	52.28	58.89	50.97	66.21	69.7	70.45
Lman1	54.39	51.27	24.79	70.66	32.87	47.36	46.68	74.73	48.23	67.52	49.53	40.85	57.95	47.98	57.72
Pklr	20.77	18.85	21.79	19.27	25.05	61.95	107.62	86.92	71.94	84.12	37.21	23.64	46.06	71.41	60.39
Nit2	23.09	23.33	26.41	27.99	31.04	69.48	87.9	76.52	76.99	75.3	52.33	33.17	41.99	55.19	43.12
Afmid	68.24	51.92	39.77	61.99	50.82	35.01	65.47	45.19	47.22	49.01	66.52	48.75	42.53	48.7	50.29
Akr1c12	53.97	43.29	56.17	57.86	61.98	46.12	51.6	47.34	46.61	48.83	49.95	36.04	45.84	57.09	60.75
Hist1h1c	40.74	35.17	66.82	70.13	39.8	64.84	45.16	47.75	55.51	47.27	31.37	33.68	53.4	32.67	39.42
Cpt2	59.08	66.73	50.76	64.4	64.93	36.45	42.2	35.92	45.23	46.64	49.6	44.47	49.34	77.02	53.95
Ppdpf	29.96	37.49	50.62	39.53	53.05	57.61	67.96	52.88	64.84	55.41	55.28	45.62	51.57	50.36	50.8
Capns1	32.98	50.44	38.8	33.3	55.87	48.88	72.71	54.12	58.45	56.1	51.4	45.92	53.08	62.6	46.72
Immt	59.98	56.04	53.01	60.87	46.98	39.45	46.04	43.95	43.55	47.55	37.43	31	34.37	50.03	49.97
Cd74	18.29	61.07	25.62	38.27	29.18	63.98	92.42	63.68	45.3	56.98	39.79	25.16	125.63	62.04	72.91
Anxa5	33.09	69.24	46.93	51.51	55.07	40.47	81	41.78	38.12	37.06	34.07	26.98	36.27	37.23	36.79
Suds3	64.7	59.53	68.51	61.09	51.11	37.51	43.18	31.49	35.93	39.19	36.32	29.69	42.66	37.54	47.81
Trp53inp2	62.61	53.57	34.35	41.42	40.58	50.27	53.8	44.12	55.07	54.5	42.52	32.03	45.75	42.11	34.78
Tgoln1	80.88	72.04	61.96	73.47	53.3	20.41	31.33	33.61	20.98	42.05	40	30.61	49.39	39.48	50.18
Cyp4f14	23.11	19.51	16.57	20.5	19.35	80.14	54.17	86.24	100.09	70.17	28.91	26.01	32.65	50.57	32.49
Fam213a	35.93	36.61	49.44	41.54	46.14	54.81	72.93	53.05	50	48.82	39.34	44.51	38.57	37.6	36.5
Acads	44.15	47.21	42.36	42.02	62.16	46.04	55.49	43.34	53.89	52.02	42.35	43.43	46.93	68.37	54.58
Klkb1	47.85	42.64	36.76	54.88	40.29	43.4	53.14	59.42	46.6	61.23	49.45	38.17	45.84	38.1	41.06
Acss2	20	15.71	14	19.44	20.12	95.21	78.2	99.33	80.53	42.34	24.4	24.95	20.39	24.01	20.87
Bri3	41.35	45.21	50.64	34.24	57.79	34.86	75.36	43.83	41.22	56.99	54.76	37.38	59.79	54.8	69.32
Cnpy2	36.68	41.93	52.68	36.23	56.65	48.82	61.7	48.74	52.88	44.64	58.13	46.42	52.47	42.54	45.44
Gldc	60.86	50.56	32.55	54.11	41.46	40.53	50.97	44.43	41.81	59.16	23.38	26.5	19.51	29.32	24.2
Ormdl3	42.46	57.89	56.27	41.22	46.02	41.58	52.6	40.44	45.46	50.91	40.4	35.32	35.01	44.99	44.67
Vimp	46.13	41.97	53.12	40.57	47.18	52.17	47.58	53.21	42.17	49.32	43.39	40.42	36.32	37.52	44.21
Acly	17.8	37.01	10.22	18.19	18.95	66.75	60.2	127.3	61.38	52.92	15.75	17.28	19.42	21.78	20
Tmsb10	41.9	67.29	49.84	46.64	49.19	33.44	70.52	42.61	33.41	32.66	33.25	14.4	49.64	20.19	47.93
Tob1	52.52	53.79	22.18	38.84	47.16	49.1	51.04	55.03	41.41	55.56	39.64	32.06	53.52	91.81	55.82
Gsta4	44.88	58.28	64.82	50.5	60.29	41.13	47.12	20.75	25.36	51.02	11.94	6.42	14.98	33.93	52.56
Sec13	39.9	47.16	50.42	48.4	48.18	49.87	46.88	43.39	43.95	40.47	40.12	35.53	44.17	43.54	50.18
Ivd	46.13	44.18	27.03	50.86	35.83	43.34	47.17	53.12	50.64	59.91	40.83	38.26	31.5	51.36	40
Slc29a1	31.41	29.42	23.52	31.97	32.83	55.17	65	60.84	70.29	57.69	42.12	37.28	39.99	39.09	23.02
Gpld1	51.4	40.68	31.6	44.3	38.16	44.27	46.5	52.24	52.85	55.53	60.91	64.2	55.1	74.15	64.81
Cmpk1	48	50.66	59.7	52.63	46.14	38.98	45.63	38.08	33.86	43.46	36.91	30.35	37.03	42.03	44.97
Rab2a	43.84	51.26	44.85	51.78	45.16	42.31	47.3	40.34	45.22	44.83	44.85	37.07	46.91	50.89	46.85
Mrpl54	35.57	47.56	61.28	35.28	70.97	39.7	51.91	38.4	39.63	35.6	39.96	43.71	37.13	36.11	63.52
Srp9	29.46	35.66	49.64	33.94	51.55	53.03	57.66	45.69	48.36	44.48	42.53	38.97	37.13	38.87	42.08
Stbd1	55.13	47.48	48.42	46.13	56.64	35.79	47.43	39.71	35.5	35.7	56.04	38.83	57.33	51.72	53.5
Tspan12	44.89	44.03	36.74	46.98	37.9	41.98	48.91	46.33	42.07	54.3	48.65	38.64	51.99	49.21	41.42
Aqp8	7.29	4.96	8.49	9.24	8.55	82.21	120.81	69.45	70.31	62.8	15.68	4	9.46	21.34	19.75
Arf5	24.57	26.61	31.99	27.65	35.76	59.01	70.76	56.05	57.51	53.8	39.48	35.68	37.75	43.92	44.04
Tgm2	41.3	43.01	39.74	48.96	36.89	42.65	54.93	51.84	46.1	37.58	53.02	37.75	55.81	44.75	46.78
Csrp2	54.22	47.32	75.12	53.24	64.52	28.59	37.57	31.95	25.36	23.11	42.32	26.52	43.94	30.87	43.11
Mrpl2	38.21	40.56	54.63	41.82	57.24	36.74	51.13	35.8	39.44	42.75	34.37	27.42	34.17	31.62	40.17
Ndufb2	42.06	39.85	49.41	34.28	70.5	28.42	48.67	38.06	47.92	35.91	32	26.78	25.71	40.29	55.7
Fpgs	39.62	48	37.29	49.8	38.66	40.84	46.43	39.49	54.7	39.19	34.26	32.35	31.25	47.62	40.07
Ldhd	32.84	30.3	23.19	25.22	31.52	60.09	52.6	63.73	59.54	54.32	62.7	54.02	56.55	73.41	63.15
Scly	36.69	34.4	32.36	36.11	37.97	50.88	53.97	52.46	48.5	48.79	42.61	38.38	41.19	48.4	49.59
Cyp4f15	40.08	40.13	30.3	39.69	40.44	43.27	46.61	44.2	52.86	52.35	51.52	47.17	47.85	54.78	38.25
Cdhr5	46.38	50.82	37.13	49.03	53.51	36.32	36.06	44.6	41.24	32.03	63.65	58.84	59.41	56.09	49.89
Cyp4a12a	50.5	39.14	59.38	73.54	66.25	26.26	8.83	41.96	24.06	36.47	36.59	8.93	37.05	23.59	27.2
Upp2	24.34	15.67	10.77	21.54	21.23	50.28	62.61	87.3	42.1	87.3	98.04	85	79.16	98.86	95.18
Pnpla2	47.29	82.22	64.25	44.44	61.86	21.63	24.43	20.25	33.29	22.59	37.59	58	43.29	51.43	40.62
Cs	29.41	37.79	31	30.49	28.9	48.02	52.64	52.48	61.96	48.63	28.89	20.87	30.45	41.68	33.84
Gne	44.11	37.59	22.66	36.05	40.93	53.35	41.17	47	49.36	47.41	70.73	68.44	63.77	65.65	62.01
Sod2	39.56	41.17	42.53	37.16	44.99	35.9	50.81	38.71	39.76	49	42.79	36.83	35.98	46.31	48.61
Prdx3	26.07	36.42	34.5	34.16	44.74	42.71	58.42	46.56	47.79	43.26	40.74	39.31	38.06	53.42	38.44
Ost4	21.63	41.61	35.02	30.54	62.78	42.68	49.21	34.88	49.69	44.85	34.41	37.46	29.44	46	40.64
Tmem150a	22.87	25.73	16.75	23.65	23.48	52.05	60.04	67.6	64.6	49.48	49.63	30.69	45.47	40.61	30.05
Gstm2	16.14	25.91	28.84	28.04	29.69	50.7	92.16	38.73	42.86	50.37	39.63	37.94	18.4	31.31	29.95
Gstm6	18.05	23.69	22.61	24.67	26.61	55.68	74.47	50.38	56.39	50.8	19.49	13.68	14.37	25.54	21.3
Gckr	33.58	34.74	16.97	37.18	21.4	35.13	58.69	62.19	42.04	59.01	43.43	32.38	38.09	42.17	37.13
H2afy	38.88	41.79	45.66	40.41	47.43	37.34	40.7	39.21	34.38	34.41	32.14	25.96	35.6	34.71	40.81
Tmem97	20.84	20.27	32.34	24.32	29.78	53.26	63.47	56.12	51.24	45.82	55.12	54.63	44.59	46.08	52.27
Lbp	37.9	39.32	29.57	25.95	44.77	41.46	44.17	41.34	50.04	40.56	84.79	99.8	72.47	54.73	36.01
Txndc15	37.59	41.86	35.1	37.05	44.89	36.77	42.41	36.54	40.42	39.81	37.56	31.2	40.87	40.07	40.88
Ugt3a1	35.7	22.23	26.47	25.58	26.74	52.43	47.94	49.45	45.38	59.91	40.8	21.99	44.32	52.55	34.06
Phlda1	56.98	23.83	20.58	19.66	28.75	81.9	29.61	29.91	29.76	69.62	52.13	32.87	81.05	94.73	97.6
Tm4sf4	38.32	47.84	38.72	36.76	50.07	28.51	38.83	28.49	35.93	46.56	42.06	33.46	43.43	40.1	31.12
Rnf125	40.27	49.1	32.24	86.73	19.44	6.56	17.26	69.34	10.86	57.52	21.17	24.87	24.2	5.18	19.71
Eif4ebp1	30.2	32.96	37.94	28.11	42.9	45.36	46.14	39.56	41.23	43.86	48.03	58.32	51.57	45.19	44.49
Gns	46.5	44.26	29.92	42.07	40.88	30.09	35.38	41.07	34.08	43.58	46.54	49.85	51.56	49.79	40.44
Ugt2b35	45.18	52.46	47.63	61	47.42	23.01	26.53	29.04	23.06	31.68	38.47	33.8	36.73	44.68	45.79
Faah	35.87	33.33	30.94	37.11	33.92	39.15	49.87	40.74	43.75	39.23	33.83	28.76	33.85	39.35	32.23
Rdh16	54.69	58.32	44.55	63.79	40.41	18.33	40.63	16.09	16.28	30.76	38.92	31.31	28.19	47.92	45.49
Prkar1a	43.57	48.31	41.38	46.41	39.26	32.07	34.76	36.08	29.35	31.85	31.13	33.81	32.08	34.18	33.4
Efna1	27.9	25.07	20.88	21.19	22.73	45.46	60.32	62.06	49.58	46.26	31.36	49.7	21.44	23.04	22.32
Hsd3b5	4.13	0.8	2.91	2.8	1.39	102.35	0.97	107.8	112.44	43.18	1.87	1.85	11.52	1.37	1.38
Bgn	33.65	36.83	31.87	38.06	36.33	35.88	52.04	46.2	30.69	36.97	13.81	15.49	50.96	18.59	21.88
Fam210b	41.69	34.15	35.98	40.82	33.93	35.33	42.95	38.06	34.01	41.3	39.21	36.19	35.89	31.64	30.05
Alas2	29.28	26.44	25.77	25.24	32.95	50.68	39.54	47.97	47.29	53.03	17.83	16.23	20.95	27.89	26.55
Srsf2	32.63	42.6	36.5	37.08	33.62	35.34	46.91	37.24	37.95	38.08	37.5	41.94	37.21	48.87	35.15
Ctnna1	47.75	46.61	38.18	52.46	37.82	25.41	34.7	34.69	27.89	31.15	35.31	33.56	34.72	30.88	39.53
Tmem19	21.15	18.56	21.79	22.71	30.29	49.08	53.82	49.54	54.91	51.53	50.27	43.64	38.19	45.82	37.9
Mt1	12.06	18.28	47.43	12.86	62.15	55.21	45.25	42.64	53.88	23.04	502.85	1473.62	220.5	309.57	192.81
Lgals1	8.32	24.1	15.75	14.51	31.62	26.39	129.84	36.16	38.98	45.67	24.8	9.29	17.42	40.21	44.68
Eif3d	39.18	38.35	42.83	34.54	38.21	35.46	35.58	39.34	34.41	32.84	31.83	36.16	34.46	37.3	37.83
Hnrnpl	43.19	49.37	44.67	47.65	37.76	30.45	34.13	32.36	22.49	28.26	35.15	28.18	35.35	33.09	29.91
Osbpl9	35.92	36.01	33.14	39.48	30.41	42.03	39.37	37.74	37.54	37.14	56.01	47.93	53.39	48.85	47.32
Tax1bp1	42.97	49.87	32.57	49.75	28.71	30.04	35.88	34.75	27.97	35.71	38.62	33.3	38.16	40.02	43.4
Ostc	17.3	20.15	20.89	19.72	27.81	60.74	54.92	49.14	50.2	42.97	29.2	26.27	25.57	25.57	26.37
Ergic3	27.86	33.77	27.9	28.5	39.95	36.52	46.23	39.16	45.56	37.7	33.74	27.37	38.72	35.8	38.03
Etnppl	64.76	53.33	34.54	64.65	66.47	10.77	10.98	14.93	8.44	34.03	6.63	11.45	6.31	8.62	11.63
Mlycd	34.45	41.41	37.94	34.22	42.74	30.46	41.62	30.59	37.78	31.64	37.8	37.22	41.82	49.49	47.96
Galm	28.22	29.95	23.17	31.16	26.39	42.92	50.34	42.96	39.16	48.23	34.35	24.72	32.38	48.32	38.31
Puf60	32.85	36.4	38.21	33.95	36.22	35.69	42.89	37.63	35.59	32.9	32.09	33.75	34.44	34.87	36.58
Mknk2	35.18	42.1	20.39	26.29	34.38	36.51	46.28	41.59	38.74	40.72	31.32	34.3	36.56	34.79	24.14
Cyp51	14.65	9.52	13.54	8.88	8.22	72.41	60.85	62.04	65.65	46.06	24.84	45.24	21.28	39.03	36.66
Mt2	9.6	16.43	59.43	8.83	37.34	72.42	45.45	37.48	60.26	11.92	933.39	1465.95	263.22	187.78	172.8
Bzw1	40.46	40.57	34.08	49	30.58	29.22	32.8	37.13	26.97	36.67	33.56	30.93	34.77	32.24	39.6
Cox19	32.25	38.32	57.83	34.09	34.88	21.91	47.7	28.38	28.23	32.73	27.16	17.46	29.15	32.99	38.92
Cstb	27.43	42.54	26.62	30.44	54	27.02	41.51	30.5	38.06	36.37	33.01	31.13	29.67	38.58	30.93
Bag3	48.53	64.81	44.49	40.44	43.43	23.78	21.96	21	23.48	22.36	17.46	18.12	15.75	29.34	25.12
Acy3	21.13	18.12	20.87	20.78	29.06	41.68	49.91	44.59	54.72	52.88	39.03	25.53	34.58	38.95	33.88
Mocs1	25.97	25.1	32.69	26.62	28.15	41.5	45.44	39.87	43.1	45.07	36.89	35.44	35.22	44.22	30.22
Tmed10	31.13	32.21	34.95	30.1	35.78	36.39	39.58	39.22	38.02	34.83	32.97	32.32	32.6	33.29	39.17
Tsc22d3	31.2	23.04	31.28	34.66	39.04	36.99	37.15	29.59	49.39	39.26	15.58	9	15.95	16.92	13.81
Aurkaip1	23.85	33	39.9	25.22	43.96	33.32	45.46	34.22	37.71	33.95	33.43	32.55	34.37	33.58	35.19
Grb7	29.08	30.48	17.84	26.33	23.22	40.41	42.56	50.73	45.32	44.18	29.45	33.38	24.49	31.66	18.31
Slco2b1	26.65	25.77	25.16	25.57	25.13	38.74	47.13	49.5	42.18	43.59	41.16	33.59	33.86	38.38	30.45
Pid1	33.93	30.34	22.46	30.69	26.86	47.1	40.11	36.82	43.51	37.52	46.46	46.4	34.25	39.57	37.02
Tmem120a	33.67	45.69	47.51	39.07	54.06	25.63	28.08	22.49	27.19	25.6	37.32	44.13	41.91	46.55	36.42
Tm7sf2	16.25	15.61	16.65	19.59	24.27	50.03	49.51	43.12	77.22	35.13	18.15	26.02	18.7	26.98	16.87
Rnf11	36.48	43.27	37.47	43.64	34.59	29.95	30.13	29.19	28.43	31.16	25.01	24.76	28.57	29.86	29.38
Jmjd8	27.77	30.71	32.11	29.64	37.32	35.11	41.78	34.51	40.19	35.15	31.29	26.92	30.17	34.11	30.81
Naprt	24.33	31.08	20.36	25.86	40.29	39.24	44.94	37.51	43.6	36.71	40.77	39.21	46.49	40.59	35.75
Syvn1	22.13	26.4	12.05	16.42	16.78	47.28	42.96	45.31	55.08	59.12	21.46	19.06	22.01	29.6	16.22
Keg1	12.33	8.8	7.55	8.74	8.93	77.6	27.23	63.85	71.04	56.97	22.33	12.77	34.44	51	41.57
Pdia5	29.19	22.63	27.04	27.32	35.53	45.91	35.51	42.21	42.66	33.99	77.27	66.59	61.38	42.28	38.83
Ppp1r3b	27.85	24.44	14.54	19.14	18.95	33.67	56.67	62.76	35.3	48.57	15.18	7.14	12.08	20.45	16.37
Dnajc15	30.86	38.82	47.76	31.69	42.48	26.83	37.21	27.89	30.53	27.53	27.58	28.02	28.36	26.73	38.81
Aco1	28.95	28.6	17	31.07	23.04	38.18	39.86	46.21	40.72	46.03	31.87	25.13	29.29	40.89	29.36
Ccbl1	24.73	21.71	15.39	22.97	26.3	42.39	38.68	51.14	57.49	38.75	37.98	33.64	30.72	27.23	23.21
Mrpl34	25.54	28.79	35.59	26.02	41.43	29.02	41.41	28.09	46.22	37.44	25.75	27.45	21.55	32.2	30.01
Lims2	24.23	26.42	23.89	25.53	34.46	33.85	48.35	31.73	47.39	42.42	45.64	38.68	38.38	35.64	27.15
Nat6	41.05	34.81	28.01	36.07	29.8	27.06	39.09	31.97	34.18	33.89	44.9	31.37	40.63	37.93	31.37
Inhbc	28.99	33.04	29.69	28.01	28.04	37.17	34.85	33.25	38.65	41.73	31.96	21.59	42.65	39.2	30.01
Rnf5	26.27	26.24	30.17	21.73	37.04	35.52	42.75	33.16	40.07	40.06	30.86	23.78	30.6	32.59	31.61
Acsm5	32.87	31.78	22.43	34.87	26.89	27.42	43.23	36.57	31.94	44.51	45.78	37.07	45.65	49.39	46.72
Hhex	45.98	44.48	63.92	51.07	16.71	26.75	21.04	13.83	23.04	22.64	30.64	41	79.69	67.71	57.26
Serpina11	19.08	23.81	23.27	19.99	34.37	42.5	34.1	40.68	59.18	32.08	39.29	47.75	46.41	35.91	29.14
Hspb1	23.41	50.34	18.59	9.35	47.58	24.38	40.58	32.87	46.99	34.18	21.75	14.22	43.63	29.24	19.84
Fahd1	30.2	34.36	33.77	29.68	29.02	29.62	38.35	29.47	31.81	41.98	25.59	21	23.18	29.92	32.97
Inhbe	30.93	38.93	40.44	28.95	34.96	25.46	41.31	23.56	18.68	44.06	50.4	32.05	45.27	83.18	85.63
Abcc3	52.44	44.19	28.08	41.04	34.77	14.43	40.88	16.77	14.76	38.59	40.52	28.37	32.9	65.71	51.05
Srr	31.72	35.19	27.1	34.48	31.71	30.51	35.37	32.54	28.15	37.51	34.49	27.49	40.27	38	39.53
Lgals3bp	22.83	29.03	19.76	27.8	23.07	42.79	41.65	41.19	38.55	37.49	42.98	35.04	77.69	73.2	54.64
Ces1b	32.63	45.81	32	31.59	29	26	37.53	20.94	31.24	36.27	28.72	30.97	19.33	48.74	44.77
Aspg	35.83	34.28	16.05	27.34	26.59	26.87	37.86	39.18	35.68	42.3	38.63	45.06	33.06	33.37	24.97
F7	33.95	25.42	24.21	26.7	25.86	34.72	34.12	40.81	40.76	35.18	44.51	42.68	37.77	35.14	36.56
Acat2	15.68	14.65	12.44	11.65	12.1	57.15	61.69	51.33	50.16	33.03	20.73	24.18	17.08	21.72	20.97
Rassf3	41.78	31.22	32.45	33.53	23.6	27.54	38.1	30.27	24.51	36.08	24.09	16.11	25.06	26.37	27.46
Fasn	4.76	6.17	3.3	3.71	4.75	39.12	68.23	93.29	59.07	35.65	10.43	11.02	11.71	18.15	14.54
Cyp2d40	13.95	14.29	11.04	13.67	12.78	51.61	31.44	45.94	78.33	44.26	26.59	23.07	32.12	39.03	29.87
St3gal3	21.11	26.08	28.72	24.37	30.45	34.68	46.21	30.02	38.15	36.47	36.38	34.89	45.17	47.38	40.2
Vnn3	45.15	37.27	28.89	33.06	36.38	17.17	48.03	19.17	22.38	27.87	35.81	38.17	34.29	47.23	35.54
Ganab	31.72	29.43	18.67	29.68	25.41	31.78	32.45	40.01	37.03	38.65	31.6	29.07	34.54	36.51	25.62
Mrps34	21.61	30.81	41.54	29.65	40.65	27.47	33.84	24.85	35.28	27.78	30.49	30.25	26.08	35.71	35.09
Hsd17b6	38.26	46.9	32.17	21.54	19.56	28.17	40.05	5.37	22.63	58.15	22.51	20.01	40.93	64.26	81.06
Myo1b	30.97	30.63	18.51	36.76	23.05	31.1	29.21	46.01	28.12	36.53	29.41	28.7	26.6	24.02	28.13
Churc1	26.41	36.34	36.1	28.53	30.8	28.82	38.38	26.91	28.97	29.28	27.79	28.14	20.82	28.32	25.21
Tpm1	17.75	28.53	21.54	19.54	21.53	19.16	23.43	19.31	123.38	15.64	19.58	17.05	16.58	14.25	21.54
Mfsd2a	41.91	69.63	26.22	21.95	62.9	13.94	27.84	8.59	15.99	20.6	26.67	22.24	27.01	50.3	34.43
Sdr9c7	22.38	20.28	15.74	16.47	18.01	38.8	33.7	46.27	48.28	49.51	13.52	7.49	23.01	22.93	24.08
Bmp1	36.4	31.81	19.32	34.83	23.95	28.81	36.65	32.79	34.82	29.08	36.55	38.5	32.12	40.84	29.36
Nme1	23.09	28.8	33.79	20.03	42.78	32.76	32.39	27.32	36.81	30.67	22.76	23.95	19.59	24.8	27.76
C1qb	9.18	23.83	9.39	16.85	16.16	52.62	43.19	73.45	30.72	31.98	25.45	35.81	85.56	48.47	46.11
Irf2	30	23.49	19.97	22.09	22.14	38.37	38.63	39.97	29.58	42.82	32.75	27.91	29.49	27.28	32.61
Chkb	36.22	41.7	34.61	35.04	32.93	21.33	32.98	22.31	23.48	24.49	23.4	20.6	26.69	25.98	18.35
Sirt3	34.31	33.93	22.35	29.4	36.33	22.85	32.8	28.01	30.71	33.33	28.97	27.04	31.91	34.44	32.78
Slc25a10	29.19	29.73	27.58	35.78	37.4	23.18	37.46	25.87	24.54	32.69	33.22	25.04	31.05	45.59	36.29
Spcs1	18.91	21.06	30.56	24.96	37.89	37	37.12	32.53	29.48	33.9	34.22	31.08	30.97	32.73	30.14
Tmem86b	16.74	15.09	19.38	13.18	20.39	42.68	40.05	48.09	44.06	42.72	45.24	56.09	41.96	38.12	24.23
Lyz2	8.93	26.68	10.04	18.22	18.43	49.25	45.05	71.41	23.72	29.29	32.15	30.15	111.89	60.35	54.83
Vegfa	36.79	48.17	12.22	30.89	19.52	20.19	37.34	36.17	28.71	29.39	37.95	30.29	35.02	31.77	24.85
Rnaseh2c	26.57	28.96	34.4	25.46	33.62	26.66	41.4	24.2	28.89	28.99	17.96	13.63	15.25	23.02	27.45
Lamtor4	21.26	28.3	28.91	19.89	37.86	29.46	34.15	26.99	36.48	32.1	25.13	21.71	24.81	29.91	30.37
Acadsb	32.92	30.86	20.23	38.79	19.74	25.99	25.98	33.26	28.66	38.7	25	20.69	25.55	27.93	29.49
Bola2	20.36	32.59	38.37	28.58	55.15	20.6	27.65	19.31	28	23.99	27.98	27.66	31.57	23.67	30.65
Taf15	29.61	29.34	30.07	29.73	23.8	30.61	35.4	33.61	23.63	27.65	32.45	22.57	34.02	25.13	35.78
Gadd45g	70.75	29.52	27.83	25.7	38.71	35.46	20.28	6.59	23.7	14.78	32.95	22.48	15.17	39.09	35.28
Mettl20	33.58	53.71	22.44	27.04	39.36	23.33	16.93	20.76	36.39	19.44	28.68	25.96	31.36	18.73	18.61
Mrpl23	18.98	20.09	26.73	28.09	26.04	29.78	46.26	31.72	37.3	27.55	31.36	23.21	20.44	30.01	34.29
Hyi	18.53	24.29	20.46	20.65	25.66	25.69	45.85	37.96	30.82	38.15	24.37	16.58	24.95	28.72	33.84
Ccdc47	35.29	39.62	26.05	40.48	20.62	22.79	25.14	28.49	22.33	26.1	29.87	26.69	32.03	28.66	31.48
Rdh9	19.24	31.41	26.69	29.72	28.83	25.17	38.67	24.6	26.03	35.75	38.88	34.86	38.77	51.8	46.54
Palmd	43	39.36	37.96	45.98	31.87	16.03	18.97	15.22	17.82	19.35	27.8	19.39	25.92	32.1	41.16
Nsmf	33.51	34.05	24.59	31.12	26.86	26.87	23.28	27.24	31.73	26.21	22.85	21.3	30.32	29.92	21.37
Pnpla7	23.06	25.39	35.1	27.9	35.3	29.11	21.4	27.67	28	25.77	20.24	20.34	26.52	24.15	23.42
Sdr42e1	25.73	20.89	25.61	29.75	18.84	32.8	27.85	32.01	34.12	30.84	45.45	40.81	38.1	47.67	44.34
Tmem259	29.79	34.81	20.83	25.18	28.7	23.62	31.38	22.84	33.24	26.7	26.02	27.67	31.4	34.9	22.14
Akr1c19	42.72	38.29	33.99	31.17	41.92	17.17	17.32	15.91	14.04	21.82	24.17	23.41	26.21	35.89	37.66
Ccpg1	37.78	35.45	26.48	37.39	23.15	20.93	22.13	26.11	20.8	24.04	36.76	30.69	36.71	26.7	29.56
Nlrp6	32.98	24.63	12.23	26.96	16.59	21.86	37.88	33.75	28.65	38	40.71	37.45	36.2	33.92	28.1
Stard5	30.69	26.71	24.45	35.34	29.57	23.52	24.93	25.7	22.6	29.06	30.99	28.99	31.82	31.17	29.34
Macrod1	26.03	23.24	29.49	22.61	26.35	19.69	33.63	26.88	31.53	32.56	25	16.58	15.05	25.62	22.08
Ppp2r2d	39.45	46.43	40.96	31.87	34.29	17.66	18.21	13.33	13.7	15.81	16.46	18.21	19.54	26.29	28.9
Slc17a2	35.25	35.72	17.81	31.5	23.93	22.26	22.84	23.7	26.98	31.63	33.88	33.85	33.7	29.93	29.18
Slc25a42	30.27	41.5	17.07	28.9	20.74	20.65	27.43	23.83	28.83	31.65	30.84	25.83	35.11	32.66	19.46
Psme3	28.02	32.05	29.4	32.23	25.7	25.61	23.97	24.59	24.12	23.07	22.21	22.7	26.46	28.44	24.52
Echdc3	22.27	16.99	15.56	20.61	24.21	29.31	43.44	29.13	30.86	35.74	30.17	18.29	21.54	33.21	37.85
Dnajb2	23.33	27.32	25.67	20.26	22	28.05	36.46	29.87	27.74	26.46	20.54	16.43	21.03	19.24	23.24
Tmem242	17.53	19.4	27.84	20.05	31.28	27.22	37.41	27.15	27.53	28.58	27.3	23.99	24.6	26.7	21.83
C2	29.82	26.4	19.08	22.2	21.23	25.18	25.69	34.32	30.65	28.93	48.1	37.76	40.89	39.69	32.05
Gaa	28.07	34.11	19.52	29.32	24.68	21.85	27.36	24.95	29.82	22.75	26.94	26.29	32.64	33.45	21.27
Mat2a	28.74	40.51	25.65	31.35	26.82	19.57	21.68	20.54	21.1	26.05	38.01	24.16	39.37	40.95	39.77
Htatip2	27.31	35.86	40.58	31.55	54.67	12.86	20.87	11.59	12.05	14.62	21.35	26.67	15.52	22.53	28.23
Deb1	20.65	19.69	33.52	17.7	35.34	23.85	31.61	24.25	25.19	27.99	28.36	27.51	24.65	26.68	21.82
Lgmn	16.39	24.12	18.31	26.29	25.27	36	30.33	38.53	19.86	21.44	21.71	30.66	53.28	31.29	32.74
Fam134b	34.35	24.27	20.15	31.1	26.1	24.24	22.96	24.01	19.76	28.85	17.98	43.01	13.82	20.97	22.16
Acin1	29.92	31.4	25.82	27.97	23.57	21.33	29	23.3	22.54	20.8	23.25	18.09	24.43	22.39	24.9
Mif4gd	19.45	27.78	20.9	21.29	22.71	26.67	29.71	27.08	32.57	26.95	33.25	29.53	22.58	23.87	20.01
Cyp4f13	22.28	27.19	22.24	19.14	29.04	27.16	26.23	22.92	31.2	27.29	22.48	20.98	23.9	28.26	23.97
Srrt	30.16	31.93	20.52	28.5	19.24	23.88	29.05	25.45	22.42	23.45	22.97	17.68	23.74	21.35	18.89
Dpy30	19.18	22.6	34.49	26.62	31.64	22.75	32.33	21.95	21.23	21.05	21.37	16.3	17.89	19.85	23.05
Slmo2	25.01	32.78	30.4	26.64	26.59	19.96	24.1	21.66	22.91	21.25	23.82	22.77	26.2	27.89	30.89
Hmgn2	16.7	21.03	27.32	25.81	31.26	26.93	33.13	31.01	18.72	19.18	31.96	31.75	26.59	28.58	38.83
Rap1b	20.56	29.34	24.97	25.58	22.57	25.85	27.09	30.11	18.94	24.74	21.71	21.41	29.34	27.95	20.87
Stt3b	27.42	27.55	26.34	31.79	28.71	18.22	26.71	21.8	18.52	22.61	20.35	22.41	22.15	20.63	21.47
Cpq	19.02	23.03	19.4	19.67	23.65	29.32	30.53	27.52	28.38	28.72	30.11	21.1	24.95	29.55	25.68
Hes6	9.71	13.37	9.47	9.7	13.96	35.08	33.64	49.45	45.43	27.06	24.24	10.2	26.59	18.76	20.49
Selo	21.8	18.78	22.15	22.39	21.67	25.68	31.1	26.45	28.42	27.36	27.6	25.54	21.55	27.26	22.98
Atad3a	31.64	30.88	29.43	38.36	24.92	16.8	20.27	20.53	14.86	17.42	20.5	20.62	19.57	22.27	25.53
Car14	27.02	20.69	17.46	23.29	24.94	22.4	30.94	26.68	20.76	30.49	15.88	13.69	9.17	19.69	15.33
Rbpms	25.85	42.83	27.74	29.3	28.32	17.68	16.93	18.36	16.77	20.43	14.29	19.77	17.07	18.26	17.24
Fkbp1a	18.8	24.69	26.15	19.91	31.5	21.99	27.74	25.17	25.82	22.3	20.34	21.22	23.16	21.4	18.35
Tmem56	33.49	45.25	26.15	37.53	28.8	11	13.82	12.79	10.93	23.5	17.7	20.05	28.49	20.95	25.7
Dnajc7	28.79	29.92	27.01	29.9	23.45	18.91	24.54	20.35	18.79	20.71	22.68	17.37	20.85	19.4	23.22
Parva	27.13	25.16	22.84	30.01	24.08	17.77	27.69	24.26	17.05	26.37	21	20.62	21.45	19.21	23.09
Chchd1	19.88	24.8	29.94	16.42	31.27	21.58	26.79	20.93	27.04	23.71	19.13	16.42	16.29	20.41	25.82
Cryz	23.52	19	20.03	24.97	25.24	20.83	33.24	24.96	21.73	28.35	28.61	22.65	22.03	34.17	26.58
Fbxo21	34.79	34.06	22.98	38.16	26.29	13.96	12.74	17.16	15.16	23.63	20.35	21.26	29.4	21.74	17.77
Gltpd2	14.27	18.4	17.03	13.39	22.83	27.85	26.53	29.32	34.89	33.89	27.16	29.39	28.25	30.79	23.01
Creld1	22.13	25.32	20.58	17.16	24.13	23.12	28.84	22.25	24.63	29.59	20.11	17.8	21.56	21.05	18.1
Srebf1	3.1	3.85	2.42	2.74	2.39	32.95	43.5	65.35	41.49	39.23	14.03	7.9	11.41	14.15	9.36
Dhrs7	25.42	23.15	18.14	25.29	26.08	21.89	29.26	23.33	20	23.77	28.45	19.98	21.45	25.93	29.56
F11	13.29	8.29	10.44	11.35	10.67	40.18	31.79	42.94	29.31	38.05	24.51	19.59	18.68	21.22	18.42
Eif4ebp2	31.37	21.89	12.26	27.45	13.9	14.65	23.81	39.45	20.3	30.94	28.16	29.61	31.81	28.52	19.99
Psenen	12.48	16.53	17.6	16.64	26.45	29.01	32.31	26.54	29.96	28.05	25.31	23.95	23.31	26	19.29
C1qc	9.17	19.84	7.15	15.69	11.18	44.47	31.99	50.1	22.78	23.05	13.9	25.79	68.8	33.7	39.93
Acot3	48.66	68.73	34.34	42.36	35.3	0.32	3.95	0.43	0.48	0.83	2.85	4.69	4.76	45.56	45.03
Ddc	20.24	25.26	23.13	26.4	27.75	22.12	24.09	22.48	19.7	23.42	13.86	12.14	13.33	14.46	12.67
N4bp2l1	25.52	22.76	13.7	15.81	20.69	26.21	34.02	25.65	17.21	32.03	20.54	14.67	18.67	15.16	14.62
Spp1	23.23	19.7	21.64	38.18	25.33	24.37	22.65	17.24	20.32	19.28	45.22	17.78	36.62	18.56	17.91
Zpr1	38.01	42.6	19.46	28.74	25.21	12.6	17.74	14.54	15.37	14.71	17.08	23.38	19.58	24.6	20.28
Hbb-bt	15.67	25.12	20.42	11.16	12.73	19.71	21.11	30.54	56.83	15.49	2.47	8.93	13.64	9.4	14.97
Surf1	20.59	20.68	18.92	19.55	29.87	23.04	29.68	22.32	21.92	21.84	22.23	21.38	22.46	25.09	24.42
Pls3	22.57	21.15	14.45	27.74	17.98	21.27	26.34	28.37	19.89	28.3	26.61	18.84	20.6	23.03	21.28
Rhou	18.27	22.88	18.14	17.65	16.98	25.75	29.25	26.78	22.68	29.38	14.61	14.49	17.18	19.36	17.36
Crip2	14.35	20.39	18.49	18.8	24.09	25.79	28.88	20.6	35.96	19.48	22.14	22.22	29.05	34.38	26.66
Degs1	17.12	21.23	18.64	20.33	23.92	22.4	27.29	24.73	26.34	24.14	22.9	24.74	20.17	24.65	17.24
Slc40a1	25.99	27.58	16.02	25.78	22.69	16.6	22.67	27.64	12.73	28.34	18.25	12.86	34.96	28.91	29.94
Sun2	31.06	30.39	23.2	28.12	22.51	16.89	20.3	14.79	14.9	22.96	23.51	28.78	29.38	44.76	35.49
App	24.95	35.68	20.53	31.76	24.32	13.68	24.03	19.08	13.32	17.76	10.83	13.11	19.33	17.77	18.33
Pcca	21.2	17.53	16.11	22.74	17.81	22.01	27.8	29.27	19.14	30.7	20.84	16.34	17.65	27.57	23.4
Pitpnb	24.34	25.3	18.06	24.6	18.89	23.02	23.1	22.77	20.56	20.73	19.41	18.82	20.36	20.57	16.96
Rbpms2	25.7	24.3	21	20.9	22.53	18.19	22.91	19.26	22.48	23.54	16.65	18.07	21.2	25.89	21.2
Prpf6	26.4	25.09	23.4	27.57	21.79	19.7	18.77	21.74	18.57	17.57	20.23	18.85	20.98	20.07	25.43
Abcc6	19.78	18.28	9	16.78	12.77	16.61	31.36	32.73	28.45	34.39	20.24	17.87	24.64	26.59	19.46
Ptgr2	23.27	21.17	19.75	24.99	22.11	20.19	22.51	24.83	19.22	21.85	22.69	15.1	22.37	23.37	24.36
Igfals	18.51	18.23	12.17	13.13	16.29	23.54	22.81	24.65	47.44	21.78	28.37	23.57	25.84	45.19	31.85
Fam107b	23.18	20.44	17.73	25.94	14.49	18.74	24.36	23.45	20.09	29.73	18.66	9.5	21.25	21.58	26.28
Gas6	13.36	18.09	12.63	17.17	18.12	26.36	40.02	23.95	30.6	17.75	52.41	34.23	42.72	32.39	32.31
Arl6ip5	14.38	19.58	21.51	17.31	20.28	22.87	26.22	25.14	27.34	23.39	21.09	18.62	23.13	23.12	21.29
Sqle	4.69	2.79	2.35	3.17	2.62	48.94	35.43	44.1	49.94	23.74	20.51	43.23	16.05	33.32	26.31
Commd1	15.18	16.75	21.7	15.86	25.4	23.27	32.68	20.89	23.66	22.35	18.14	15.33	16.65	19.2	18.52
Gars	19.96	23.28	21.86	22.81	23.76	21.94	22.48	20.97	20.24	20.06	17.07	18.93	19.7	19.3	18.73
Atp6v1h	21.02	28.03	22.29	25.14	23.82	20.09	21.34	17.81	16.37	21.11	17.66	14.16	18.22	22.53	21.66
Abhd3	17.1	21.51	14.6	18.98	18.83	23.01	24.76	23.81	25.84	28.56	23.99	18.22	24.58	29.5	26.99
Tmem126a	13.68	16.35	18.81	17.79	20.22	24.79	29.31	23.18	25.08	26.17	19.16	17.49	21.99	22.04	21.9
Ctss	8.63	26.29	7.07	16.03	11.79	32.52	31.08	41.69	16.74	23.14	10.73	17.41	64.95	35.63	35.31
Etf1	28.15	26.81	23.58	28.13	21.1	15.32	17.37	17.39	16.37	19.47	19.86	24.25	22.66	23.82	25.99
Ppp1r3c	18.23	20.78	19.31	19.89	19	19.09	21.3	22.96	25.53	27.07	6.76	5.38	4.38	6.96	5.69
Eif6	19.49	27.72	19.99	22.42	28.1	15.65	18.34	20.09	21.2	19.98	20.11	26.24	22.73	27.6	28.23
S100a13	21.66	21.47	29.46	21.75	35.88	15.57	23.17	16.12	11.25	16.35	18.69	13.89	18.28	21.58	28.52
Lurap1l	25.93	22.81	15.65	20.14	25.47	21.17	22.86	16.68	18.83	23.09	25.4	25.05	21.59	22.16	17.36
Dgcr6	15.58	19.84	19.43	15.53	28.68	18.05	28.45	21.68	23.44	21.9	19.26	17.06	16.34	17.99	21.77
Urad	17.08	17.34	16.02	21.75	19.44	25.68	16.77	26.76	33.02	17.07	36.52	42.55	28.71	42.78	42.77
Hdac11	19.65	17.56	11.75	16.05	18.31	22.12	29.36	26.17	21.74	28.06	29.32	14.78	26.19	20.11	21.08
Srd5a1	21.5	17.45	20.14	17.97	23.52	28.93	13.53	22.53	22.05	22.81	12.61	7.86	15.05	12.79	11.94
Tm2d2	16.57	19.52	16.39	15.32	24.62	20.01	27.31	23.07	24.97	22.62	20.54	20.22	16.9	22.33	15.72
Atp1b1	21.6	26.13	19.7	22.9	21.43	17.23	17.34	21.45	22.26	20.36	16.5	16.73	17.39	15.99	16.49
Cidec	16.05	46.68	47.15	27.08	42.05	1.86	15.82	3.6	2.03	7.93	7.1	7.6	16.09	22.24	19.02
Atp6v0e	12.95	16.89	19.97	14.57	24.21	21.91	28.94	22.67	24.47	22.88	22.41	22.4	23.06	25.02	21.42
Pno1	22.6	22.21	20.4	24.31	20.91	18.45	21.3	20.16	16.82	21.94	16.68	14.04	16.12	21.24	26.53
Tubg1	14.3	18.86	15.27	17.73	21.06	23.31	27.89	23.23	25.44	21.75	19.33	15.18	19.93	16.91	17.14
Timm8a1	19.35	21.62	30.49	23.22	25.36	13.95	20.33	17.68	17.27	18.77	26.58	22.35	20.11	34.25	27.89
Smagp	14.29	16.7	20.17	13.72	22.42	22.46	22.9	22.76	30.84	21.64	14	11.67	12.55	12.33	10.7
Odc1	18.74	31.12	22.24	18.63	32.41	17.27	16.57	16.26	14.57	19.61	16.64	20.35	14.76	23.93	17.98
Entpd8	15.51	15.21	12.09	15.22	15.89	23.78	25.5	24.87	31.64	27.07	21.49	21.16	26.94	29.97	21.08
Gsta2	30.13	38.17	31.12	26.48	30.07	9.5	13.46	5.04	4.1	17.81	2.8	3.19	3.72	8.86	18.27
Eif4ebp3	20.95	27.06	53.35	16.55	46.66	7.81	5.73	5.65	12.9	7.47	17.89	110.72	27.91	33.32	36.69
Mvp	23.62	27.2	25.39	23.02	30.31	12.73	19.73	14.78	13.69	13.07	31.19	38.46	27.51	22.98	25.49
Hexa	13.39	19.52	16.16	16.6	21.51	19.83	31.15	20.6	22.47	22.1	24.27	21.24	27.33	30.91	26.68
Raf1	19.39	23.11	14.75	19.88	17.86	17.53	21.01	23.21	22.7	22.76	17.07	14.77	18.4	19.11	16.66
Hmgn5	12.1	14.85	18.45	14.37	10.2	21.67	32.06	29.11	22.08	26.92	25.97	15.98	19.83	18.77	18.85
Nqo2	12.15	11.62	10.22	13.95	11.42	22.91	33.13	31.51	24.66	30.13	15.91	8.93	14.43	14.27	14.02
Mavs	21.8	25.16	10.96	20.49	16.33	18.87	20.27	25.46	21.7	20.44	16.84	17.2	18.69	25.14	15.27
Pdk4	44.72	67.1	17.44	24.9	21.77	2.13	4.17	2.3	15.95	0.95	0.77	1.25	1.01	1.99	3.2
Pitpna	22.16	25.1	23.27	23.08	23.4	16.16	18.06	18.1	15.56	16.04	16.12	13.98	20.42	17.34	22.08
Sparc	11.71	46.4	11.89	14.8	27.35	13.79	25.72	18.35	14.69	14.31	3.68	6.05	12.2	6.92	11.91
Fitm1	6.77	6.98	14.69	11.37	17.68	22.65	37.04	23.47	28.16	29.81	23.11	10.93	16.76	30.17	23.41
Plekhb1	27.29	19.08	21.57	23.09	23.92	13.22	18.26	18.38	18.11	15.17	17.25	8.75	19.64	15.06	12.68
Ddah1	21.18	17.69	11.76	18.47	19.22	18.04	26.08	19.13	13.05	32.43	14.07	5.65	16.5	34.22	27.64
Palld	26.98	31.54	17.5	23.78	21.16	12.75	18.66	15.11	13.29	15.4	11.72	10.08	10.56	17.48	17.4
Srxn1	14.6	45.71	27.41	20.42	24.99	11.5	15.97	11.55	12.06	11.89	14.5	18.28	18.26	20.46	21.69
Cd36	13.91	27.16	14.82	24.74	14.45	10.18	36.67	13.71	15.3	24.84	22.27	12.47	24.51	42.72	34.47
Snrpa	12.95	16.19	11.61	12.82	14.64	24.51	25.75	24.31	26.71	25.15	19.7	16.41	16.73	17.68	17.04
Ergic1	11.73	12.91	11.52	12.63	12.52	26.39	25.21	26.14	28.76	25.94	18.05	13.65	18.89	22.04	15.79
Fam20a	20.93	18.89	18.37	23.67	20.35	17.37	21.55	16.75	17.99	17.85	13.77	14.73	12.52	15.69	13.09
Slc38a2	24.35	29.54	14.85	21.45	22.55	14.06	14.01	16.41	18.04	17.3	25.77	22.52	19.67	18.33	14.2
Abca6	24.01	25.34	16.82	35.2	19.87	9.31	12.14	19.08	11.12	19.4	17.95	26.65	21.33	15.46	25.5
Masp1	24.93	19.14	15.34	31.85	13.95	9.01	12.32	32.19	9.22	23.63	22.1	27.51	25.39	10.52	19.28
Npepl1	19.7	22.31	16.41	19.3	21.61	16.7	22.24	16.83	18.87	16.99	18.29	15.94	20.47	25.1	20.13
Atxn2	28.34	29.53	14.46	25.6	14.06	12.01	14.88	15.8	13.71	22.29	17.04	14.27	20.93	18.87	16.03
Akap8l	24.72	30.64	13.64	21.79	10.12	14.03	25.53	17.37	16.43	16.11	20.88	13.69	19.7	16.6	14.01
Pqlc1	16.24	16.12	11.95	12.93	15.3	18.43	22.91	21.98	25.47	27.32	11.27	10.32	16.14	20.49	14.5
Cldn1	13.54	11.39	12.43	16.52	11.2	22.24	18.81	30.44	23.56	28.04	10.91	9.49	11.61	9.45	7.78
Bhlhe40	12.91	8.51	3.25	6.09	11.16	19.96	30.31	36.79	19.91	38.72	36.89	17.78	20.06	37.51	29.97
Gas2	18.96	16.71	11.07	18.73	13.96	19.48	26.73	22.94	17.14	21.75	13.78	8.14	9.59	13.45	13.78
Rbm42	15.38	23.07	18.26	16.48	21.12	17.02	20.94	17.37	20.1	17.33	17.38	14.05	15.28	14.4	17.68
Gpam	20.75	22.57	9.42	25.91	9.57	6.49	9.72	48.86	8.46	24.54	10.84	13.63	14.82	7.02	14.49
Map2k3	13.62	15.16	10.96	13.2	14.84	19.89	23.99	22.76	25.04	23.22	25.48	22.46	23.56	29.61	26.57
Lima1	22.2	21.43	11.35	22.8	13.59	12.77	16.75	23.54	14.78	22.99	20.79	13.2	26.57	22.45	28.61
Tmem208	15.97	16.71	20.46	16.43	23.05	17.82	18.94	14.99	19.58	17.36	14.51	16.27	16.08	15.11	21.18
Slc22a7	6.02	1.87	4.16	3.12	2.91	37.06	17.38	37.47	41.46	29.68	23.67	8.73	16.43	32.2	24.95
Cyp4a12b	27.82	25.25	35.36	27.94	28.21	7.31	1.08	9.76	6.81	10.6	5.57	4.9	10.06	7.38	8.32
Mmp14	21.88	26.01	26.25	26.93	21.19	10.81	15.44	12.74	10.9	7.53	13.96	17.09	17.83	14.91	17.63
Nt5c	9.97	15.47	19.7	13.08	18.94	18.52	22.12	20.46	23.22	17.11	20.71	18.5	19.47	18.28	18.96
Enpp2	15.61	15.62	11.2	19.69	9.72	17.86	25	21.3	16.37	25.87	24.92	17.94	18.08	36.83	27.21
Nptn	18.92	20.82	17.89	22.91	17.85	14.69	15.25	18.07	14.77	16.87	17.1	14.87	20.08	19.49	19.16
Scap	15.01	17.19	9.6	15.33	15.1	19.95	20.48	21.17	22.85	20.1	16.92	20.38	21.73	26.83	18.86
Cmtm6	15.9	14.19	15.72	16.93	12.11	19.63	19.2	21.8	20.27	20.64	17.28	15.21	18.53	17.87	18.51
Impdh2	18.7	20.73	20.19	18.9	18.89	14.97	16.51	16.21	17.66	13.62	15.87	15.81	16.31	16.55	16.44
Fcna	11.84	10.3	14.06	10.52	12.94	16.46	21.53	34.86	18.72	24.9	7.63	9.89	11.84	8.3	9.4
Fgf21	19.75	48.88	28.57	19.19	36.41	3.72	7.79	3.02	3.65	4.35	4.94	7.11	11.71	29.11	30.25
Arl4d	25.95	13.11	24.86	25.47	14.06	8.17	14.67	12.65	22.08	12.76	6.54	14.28	13.44	7.59	6.36
Galt	11.75	12.86	11.71	14.18	15.68	18.46	22.47	22.32	24.35	19.81	15.68	14.92	12.66	14.2	12.04
Alad	12.32	17.29	14.35	13.09	18.69	15.13	22.09	18.53	21.19	19.7	18.53	14.22	18.95	26.59	21.72
Timm17a	12.94	19.38	20.67	19.29	20.99	14.39	16.46	15.3	18.67	14.07	15.99	18.55	16.66	20.7	19.75
Sec61g	8.61	12.69	12.73	7.32	17.5	29.72	27.3	19.82	18.24	18.09	10.83	9.8	10.62	10.29	13.07
Atp9a	18.59	19.46	14.86	21.55	20.7	12.86	19.7	15.08	13.52	14.76	17.24	15.43	20.69	22.67	18.16
Avpi1	11.52	15.59	17.65	12.78	20.35	15.85	18.55	20.93	22.08	15.46	17.38	20.57	14.68	14.83	19.01
Pcbd2	11.38	14.25	15.96	14.53	24.06	15.65	25.64	13.54	15.84	15.68	16.19	12.58	14.56	19.22	16.44
Pros1	16.63	18.99	14.54	22.69	16.5	14.49	14.01	17.76	15.76	14.96	26.58	34.2	26.05	16.71	15.66
Slc6a12	15.28	10.81	11.36	17.11	16.48	15.01	19.16	20.29	21.76	18.7	19.88	22.63	15.01	18.62	11.78
Cyp17a1	6.68	10.05	12.83	9.2	10.65	13.88	49.31	25.72	13.77	13.06	25.03	60.03	20.06	16.26	10.21
Nrbp2	16.18	19.2	12.84	18.07	16.53	13.28	18.81	17.26	16.98	14.78	24.28	27.7	21.44	21.71	13.46
Pgd	8.13	13.12	10.63	9.73	11.28	21.93	27.75	26.03	19.37	15.41	10.23	10.6	12.12	12.61	12.98
Lmf1	11.52	14.51	11.98	11.04	13.81	17.88	21.16	17.92	23.75	19.59	14.63	13.18	13.14	19.06	15
Chka	14.88	27.97	10.72	11.45	11.72	16.92	22.17	15.36	17.7	13.12	4.35	4.66	5.3	5.31	5.11
Rgs16	8.99	4.32	6.46	7	3.93	12.62	42.43	22.05	18.85	35.27	3.17	2.17	5.2	10.74	13.12
St3gal1	13.81	13.17	10.78	14.63	11.69	19.36	19.36	21.5	23.24	14.29	19.69	24.4	18.64	21.62	18.6
Fam214a	13.82	12.13	8.01	12.23	11.51	18.3	23.34	21.11	18.13	23.14	19.47	17.1	18.18	19	18.81
Npr2	13.98	15.07	13.46	14.2	13.07	14.6	16.19	19.27	20.06	21.55	18.8	12.35	23.84	22.48	18.86
Pdlim1	11.83	11.54	12.94	17.19	18.98	16.32	17.58	17.19	22.89	14.4	12.88	19.1	14.73	13.1	10.93
S100a11	12.08	20.53	10.8	16.49	17.34	14.07	26.45	17.88	17.16	7.82	20.49	19.43	31.17	13.13	10.46
Cxcl1	2.03	1.88	2.57	2.1	1.37	53.07	31.14	26.29	24.58	15.22	128.38	91.58	13.81	13.24	14.59
Fam73b	19.23	18.46	15.59	20.76	17.1	10.73	16.68	14.02	13	12.93	18.83	14.21	20.86	22.99	21.88
Pex6	12.89	14.47	10.47	11.64	15.28	17.32	19.3	17.45	21.49	17.99	15.48	12.13	19.05	18.56	17.19
Abcg5	19.55	12.7	10.39	13.93	13.88	14.95	17.97	17.56	17.96	19.29	27.26	21.89	18.99	24.09	15.12
Micu2	14.74	14.76	15.89	19.75	17.94	14.51	18.9	14.83	14.07	12.19	20.25	16.11	15.75	16.93	19.56
Sema4a	8.07	9.12	6.11	8.92	8.56	20.98	23.5	24.77	26.66	20.85	21.57	16.95	18.59	18.62	11.53
Hyal1	23.86	18.28	7.13	15.74	10.31	7.82	17.81	20.55	13.48	22.11	21.48	20.47	28.87	20.02	14.67
Derl2	9.06	8.83	10.88	7.35	10.98	20.13	25.32	21.73	18.96	23.03	14.64	13.61	14.47	14.72	11.19
Egr1	10.64	14.06	6.37	10.96	7.23	62.92	9.58	13.44	16.4	4.01	10.69	10.31	4.48	11.37	8.45
Atp6v1d	13.84	19.91	17.83	12.36	15.91	13.73	16.6	16.11	13.6	15.3	14.09	11.96	14.74	15.47	19.44
Prr14	13	15.25	10.95	11.39	11.34	20.24	19.57	16.89	19.15	17.22	15.12	16.3	14.87	15.5	11.54
Ociad2	10.05	11.9	10.65	11.37	10.48	21.18	23.62	20.13	16.63	18.56	15.19	8.99	14.51	13.3	14.18
H2-Ab1	5.62	19.79	5.44	16.63	10.94	15.6	30.14	17.1	15.73	17.47	8.79	6.1	37.48	23.17	22.68
Hgsnat	17.78	16.11	14.03	17.32	18.54	12.3	16.34	12.73	13.25	15.49	18.42	22.53	14.88	17.52	16.79
Pigp	14.88	18.99	23.29	15.17	28.94	7.67	16.36	10.74	8.28	8.82	16.5	13.92	17.51	13.95	18.92
Tgfbi	13.97	16.37	11.11	16.48	13.41	17.35	18.53	19.06	12.44	13.3	9.1	7.76	23.92	10.51	13.63
Igsf5	17.07	18.14	19.2	19.33	15.53	11.18	12.65	12.1	12.74	14.07	12.15	10.49	13.01	13.04	11.72
Pla2g12a	18.01	21.78	23.27	19.56	22.2	6.41	12.74	6.49	10.65	9.76	21.51	19.93	20.15	21.41	21.64
Hspb6	9.51	14.76	14.22	12.18	12.31	13.14	11.21	8.91	43.3	10.93	10.31	8.32	13.66	12.3	9.15
Arsa	16.84	18.61	9.54	15.57	14.42	10.53	20.04	13.92	12.66	17.02	16.47	7.11	17.55	18.62	13.09
Ddit3	15.93	20.73	27.53	12.27	15.07	9.9	14	10.52	9.13	13.95	11.62	9.14	7.81	14.43	13.92
Pepd	10.4	12.2	12.52	11.91	14.21	16.11	19.44	14.86	18.6	17.64	13.22	10.57	13.22	16.98	16.74
Slc25a16	17.01	14.56	10.28	16.35	15.05	12.99	14.46	16.31	14.12	16.55	15.52	12.7	13.77	16.7	13.41
Ugt1a6a	12.89	13.73	8.83	15.9	11.74	16.11	15.88	16.74	14.54	21.31	14.29	13.17	14.5	22.05	13.7
Rangap1	13.96	14.57	14.19	11.24	12.46	17.75	15.31	16.73	16.69	14.59	12.87	16.8	15.61	15.22	15.17
Dusp1	11.4	13.87	5.22	10.6	13.31	18.83	26.98	15.86	13.38	16.54	2.81	3.93	5.77	14.5	9.32
Sptssa	11.15	10.05	11.36	12.32	15.51	15.3	19.63	20	14.75	15.69	20.8	17.32	14.45	14.33	9.14
Rragc	14.97	18.38	13.02	15.86	13.64	11.49	16.27	15.52	11.62	14.77	14.64	13.39	13.74	14.03	14
Cetn3	12.92	13.41	15.32	15.69	11.66	15.55	17.12	16.51	11.22	15.39	14.72	12.77	13.82	11.88	18.77
Tmem134	11.81	16.37	10.32	11.97	16.37	13.54	17.79	12.95	15.95	16.89	14.97	13.44	13.76	22.62	18.14
Slc25a17	13.39	12.13	11.28	12.15	12.4	18.39	15.29	16.04	14.76	17.25	12.65	11.14	11.34	15.6	14.12
Tmem25	16.74	14.31	5.59	12.93	8.06	11.02	19.94	15.74	18.19	20.07	10.67	11.42	13.08	14.17	10.1
Stat2	13.31	14.64	7.25	12.52	6.99	14.02	20.87	19.3	18.35	15.17	18.83	15.94	19.02	19.02	14.75
Ppif	9.95	11.52	11.26	10.31	15.78	15.24	20.49	14.65	19.26	13.93	19.12	20.17	17.85	18.68	17.15
Dhrs11	11.83	11.98	9.29	9.87	10.98	14.67	20.2	17.04	19.22	17.24	13.06	10.61	11.73	13.02	12.29
Cd151	7.73	15.05	8.92	10	16.31	16.2	16.16	16.22	19.14	15.77	16.89	14.01	18.7	17.9	15.29
Wsb2	13.88	15.75	13.09	14.55	17.44	12.28	13.76	12.37	15.2	13.07	13.52	16.14	16.78	18.5	13.46
Cdkn1a	13.09	29.92	18.99	7.49	23.17	13.25	21.12	2.25	6.78	3.57	1.62	2.83	2.49	3.64	3.41
Lgals4	28.53	32.99	10.27	25.42	11.03	3.72	9.01	4.2	6.44	7.96	13.55	9.13	13.76	18.22	9.11
Serpina12	6.83	4.22	10.54	7.96	7	21.2	20.89	16.9	26.72	15.59	9.26	4.79	11	10.62	11.11
Tango2	10.98	9.88	10.98	10.79	14.16	15.94	18.88	14.23	17.24	14.56	15.92	16.06	14.68	20.57	18.26
Tff3	1.34	2.76	1.81	0.93	1.94	28.22	6.49	18.66	69.86	5.06	28.53	78.41	14.85	4.62	4.46
Gale	3.64	5.23	5.21	5.01	5.16	25.65	25.6	22.74	23.67	13.33	3.32	3.48	2.48	2.99	3.63
Prelp	13.04	13.03	7.78	13.39	8.53	15.14	19.04	18.17	10.37	15.58	5.79	6.64	18.08	6.23	9.89
Tmie	9.65	7.84	8.93	8.86	9.18	14.95	20.01	17.86	16.51	17.77	9.12	4.79	9.25	6.94	9.55
Vegfb	9.46	12.31	9.72	8.69	12.36	13.52	23.25	14.28	18.24	9.7	5.28	4	8.24	5.9	3.79
Sugct	15.48	12.73	12.4	11.26	13.57	8.92	15.23	11.28	12.96	17.66	15.56	11.72	12.9	21.39	20.68
Wbp5	8.92	24.6	10.87	10.04	15.68	13.3	17.97	12.02	9.07	9	10.96	6.69	16.84	8.04	10.34
Dusp6	9.83	13.76	9.85	12.19	10.88	13.82	19.78	14.94	16.59	8.34	7.11	3.83	2.61	4.56	4.47
Cyp7a1	14.61	15.45	8.83	49.49	8.83	6.2	8.16	6.54	7.74	4.1	61.53	76.97	107.33	63.98	74.17
BC021614	4.22	3.15	5.01	4.83	6.48	15.86	40.91	21.29	13.47	13.98	10.89	5.83	11.65	9.95	8.43
Cdc42bpb	20.16	20.42	8.29	19.79	9.1	7.32	9.83	13.04	9.03	11.99	11.9	10.27	14.77	11.57	12.42
Zfp637	10.66	11.97	15.74	10.15	14.28	12.12	15.52	11.77	13.35	12.82	11.25	8.79	10.44	12.84	14.22
Nhp2	8.37	12.23	17.63	11.7	18.07	8.8	14.98	11.28	11.93	12.91	11.11	11.49	10.92	12.79	12.24
Mocos	10.94	11.89	8.4	10.83	11.35	15.83	13.1	14.74	16.11	14.66	13.56	12.01	13.33	15.02	10.76
Acot4	21.71	29.96	15.44	24.09	16.21	2.4	6.77	4.48	2.45	4.19	7.16	7.67	8.36	14.47	19.43
Ethe1	7.93	10.82	7.11	7.48	14.47	12.98	16.58	14.95	21.3	14.04	7.3	7.68	5.96	10.81	6.69
Sugp1	14.56	13.57	16.34	14.7	13.6	10.27	11.12	11.97	9.52	12	14.73	12.92	14.04	11.04	15.87
Mreg	14.79	13.26	12.57	15.3	13.31	11.54	11.88	10.77	10.08	14.1	5.73	4.45	7.21	8.81	8.19
Gfm2	11.81	12.21	7.56	12.86	10.79	12.98	15.14	14.51	13.01	15.9	10.82	9.64	11.34	14.47	12.56
Il11ra1	11.74	13.37	9.78	12.06	14.75	12.29	14.28	11.95	15.65	10.67	6.86	8.18	8.42	8.51	10.68
Sucnr1	6.87	4.11	4.22	8.4	5.1	19.54	18.49	23.13	13.26	23.09	5.48	2.71	5.35	5.97	5.33
Vsig4	3.78	7.78	4.17	9.37	4.76	25.02	13.73	34.67	7.43	14.99	5.18	10.8	30	14.46	17.51
Saa3	7.6	14.81	10.42	4.83	31.01	11.71	16.04	15.56	6.21	7.38	19.1	15.31	23.15	9.49	17.95
Zyx	10.86	14.81	7.01	8.29	10.5	12.64	15.44	15.17	15.33	15.26	14.1	12.96	17	19.43	15.25
Sdsl	13.49	20.68	18.39	15.3	30.39	4.08	4.87	5.47	7.09	5.22	6.92	16.21	4.45	4.19	4.67
Pla1a	8.18	11.89	7.89	9.17	9.58	15.07	14.7	16.93	17.19	14.16	13.23	10.91	10.94	15.43	12.68
Vim	10.32	17.26	10.34	15.58	9.83	8.99	17.03	12.58	14.26	8.25	5.44	6.5	20.68	11.39	17.47
Josd2	9.55	11.77	5.15	8.24	5.8	14.44	17.16	15.42	22.08	14.83	9.42	8.27	10.59	14.51	7.27
Avpr1a	8.9	9.13	9.44	10.48	8.78	21.07	10.35	16.16	19.61	10.25	10.76	9.24	8.13	6.66	5.71
Anxa2	4.65	14.79	6.55	5.69	11.1	14.03	30.38	12.2	9.73	14.73	4.6	4.48	9.21	7.72	10.05
AU022252	13.27	12.87	12.7	14.45	15.42	7.56	10.91	15.79	8.34	12.54	11.11	12.72	11.97	8.57	11.81
Slc48a1	10.93	15.07	11.29	12.55	17.12	10.1	13.6	9.52	12.58	11.05	12.17	14.56	16.5	16.05	14.08
Bco2	7.64	3.87	5.24	7.93	7.17	16.88	20.65	19.94	16.79	17.48	12.45	5.69	10.61	10.05	10.65
Ube2e2	12.47	11.72	13.88	14.71	13.66	10.35	14.61	10.52	11.18	9.98	12.53	10.2	12.68	14.9	11.77
Arl8a	10.29	12.23	13.27	9.96	13.94	12.83	14.12	12.99	11.28	11.16	13.5	9.28	18.32	11.94	12.02
Rnpepl1	8.67	12.52	6.72	9.47	11.34	11.75	16.45	13.09	17.56	14.19	11.88	13.22	14.77	19.01	12.51
Mvd	1.36	1.61	0.77	0.74	1.43	26.41	25.88	24.57	29.95	8.48	5.36	12.16	5.07	10.19	10.41
H2-Aa	4.22	13.52	5.46	8.95	10.08	14.13	26.61	13.89	10.55	13.28	8.03	5.72	31	20.75	17.59
Dcps	10	8.96	9.47	9.61	10.86	14.37	17.6	12.4	13.95	12.72	13.94	8.68	13.18	13.13	15.02
Coa6	7.59	12.52	11.41	10.24	13.72	11.58	15.54	10.58	13.03	13.38	15.78	19.63	13.55	16.91	18.58
Abhd2	22.13	29.03	6.65	34.59	8.7	0.88	0.92	7.41	0.92	8.25	11.83	25.35	20.41	1.73	13.41
Emc9	8.21	9.09	11.66	9.27	15.76	11.33	15.3	11.9	13.62	13.08	11.96	7.17	8.15	9.64	10.4
Ppm1k	13.25	10.47	10.16	20.17	9.02	8.31	11.37	12.3	9.24	14.57	14.04	12.96	15.48	7.83	10.17
Plrg1	9.61	12.58	11.81	9.74	11.71	13.72	12.97	11.9	11.17	13.06	9.86	10.64	10.55	11.29	9.92
Lpl	7.53	20.79	6.43	9.89	4.99	8.91	10.93	13.49	25.52	8.58	9.32	9.09	16.51	8.23	7.7
Vat1	9.81	13.96	10.46	11.33	14.86	9.4	14.51	12.26	9.55	10.59	9.86	9.57	10.49	9.94	9.45
St5	12.32	17.13	9.65	15.85	9.48	9.32	10.52	12.26	10.42	9.58	4.22	4.65	5.82	5.8	5.99
Idh3a	8.85	15.47	10.28	13.65	11.55	9.99	10.98	10.86	17.09	7.5	12.15	11.08	12.94	13.34	12.31
Slc6a6	11.71	15.54	8.53	12.83	10.71	7.85	9.96	15.32	11.61	11.82	13.26	11.46	14.73	9.26	11.33
Slc25a45	6.5	5.94	7.32	6.74	9.33	15.61	16.02	16.8	18.08	13.28	14.42	10.76	16.55	12.37	12.19
Fkbp5	24.35	20.57	9.78	13.17	16.52	5.73	11.77	2.81	5.98	4.54	10.16	25.64	7.73	21.28	21.11
Lrp10	8.7	11.6	8.8	8.46	10.71	11.89	13.07	12.65	15.88	12.86	12.74	12.04	14.89	16.14	13.01
Wwp1	12	13.7	10.11	16.65	10.22	8.2	10.6	11.01	8.66	12.21	12.56	11	13.02	10.52	15.46
Csrp3	8.03	7.22	10.83	5.93	15.17	14.5	12.71	10.89	16.28	11.74	24.14	22.44	14.64	29.7	30.76
Ipo5	14.9	12.31	11.43	13.67	10.72	7.91	10.66	11.6	9.18	9.95	12.6	12.29	14.52	11.84	12.06
Slc46a1	5.2	5.81	5.56	5.7	8.2	14.41	17.02	16.56	19.43	13.77	11.66	7.87	11.32	14.07	7.22
Smim19	10.43	9.58	17.05	13.29	14.88	7.43	11.23	10.83	7.72	9.12	12.68	13.02	9.58	9.6	10.76
Arsg	9.59	9.93	14.34	10.49	11.84	10.46	13.24	8.94	13.62	8.66	10.89	14.67	17	11.47	8.72
Slc25a30	28.7	26.95	8.11	15.67	10.09	3.82	2.73	4.77	4.81	5.35	8.49	5.67	22.56	24.46	24.38
Fam193b	13.25	15.06	4.9	10.94	5.27	8.11	15.65	11.47	13.39	12.67	11.27	7.27	12.73	10.4	7.46
Gpcpd1	13.55	11.69	17.37	16.3	11.39	7.48	4.82	9.4	8.91	9.3	42.12	77.98	39.53	30.26	27.89
Ehd3	10.09	14.03	10.21	13.75	9.22	7.02	13.13	13.22	4.09	14.36	0.98	3.45	5.92	6.86	6.72
Ptpn11	15.37	16.63	11.7	16.57	10.3	5.37	7.14	10.11	6.45	9.33	8.88	9.2	11.7	7.3	9.95
Tap2	6.59	10.78	6.96	6.93	9.61	12.79	13.06	13.69	16.38	12.1	14.66	11.67	16.61	16.1	16.97
Tyrobp	3.26	9.71	4.34	6.39	4.81	20.77	15.86	22.01	10.15	11.46	12.1	10.9	35.42	18.62	18.47
Fitm2	17.33	16.41	12.53	15.12	10.92	4.96	9.5	6.92	6.82	8.12	10.08	7.61	16.23	14.98	13.27
Casp6	10.01	11.8	8.48	9.02	11.46	9.88	12.89	10.53	11.15	13.34	12.5	9.87	9.59	13.28	12.68
Hsd17b7	9.67	10.49	8.3	10.78	7.49	10.78	12.6	15.45	10.67	11.93	10.71	23.43	11.3	13.42	12.44
Dbp	6.77	3.19	5.51	4.28	7.6	6.83	17.9	21.86	6.02	27.78	64.8	39.91	62.98	61.09	63.1
Atp6v1b2	8	12.87	8.24	9.63	11.58	10.44	11.72	11.27	10.02	13.89	10.19	11.39	12.76	13.62	9.38
Pkm	3.97	20.44	4.42	4.93	10.38	10.09	9.56	11.33	24.99	7.21	3.43	4.2	11.11	6.55	8.99
Paqr7	8.19	10.14	12.58	8.85	13.94	7.37	14.39	9.37	8.43	13.89	11.92	5.49	17.8	21.08	18.51
Ccdc84	11.25	18.14	11.63	10.12	8.88	6.71	11.3	8.38	8.85	11.59	7.9	5.52	9.28	7.7	7.02
Adap2	13.69	13.12	8.41	15.56	8.27	6.7	8.43	13.11	8.2	11.03	15.09	10.92	20.81	17.33	19.88
Aprt	7.72	13.79	10.34	11.06	19.54	7.93	6.48	8.89	14.04	6.61	15.79	21.67	14.86	14.8	13.82
Mrpl46	8.61	10.84	12.49	8.85	10.98	11.23	13.55	10.3	10.07	9.29	9.81	9.95	8.18	10.29	11.99
Clk4	11.24	14.31	8.51	11.68	8.74	7.03	12.54	10.22	9.63	12.03	14.6	12.46	15.35	13.18	9.9
Dcakd	9.65	12.37	13.07	11.35	10.86	11.65	10.03	8.44	10.09	8.23	9.44	8.76	11.84	12.61	10.14
Gsdmd	7.14	8.31	6.3	8.75	10	13.45	10.31	14.13	15.52	10.97	15.34	14.61	14	14.23	14.37
Bcl6	2.6	3.57	7.39	15.52	2.74	11.61	12.97	26.07	5.92	16.33	2.79	2.5	3.63	2.61	2.66
Pdcd10	11.68	13.52	10.51	11.8	8.5	9.95	9.62	10.16	9.18	9.47	9.85	7.73	8.61	10.28	11.51
Pla2g6	10.4	12.84	9.1	10.41	9.03	9.02	12.17	8.24	10.6	12.44	8.54	6.58	9.59	15.32	10.93
Mpp1	11.12	12.39	7.93	12	11.67	10.69	11.24	9.13	8.06	9.96	9.82	8.54	9.83	11.59	11.29
Zfp809	10.33	15.54	7.08	16.8	10.62	5.1	7.24	14.81	6.8	9.72	23.74	18.48	26.42	10.71	23.03
Wfdc2	7.01	8.38	12.06	6.54	15.19	4.75	23.09	11.71	7.28	8.01	10.05	9.07	8.74	10.3	9.38
Matr3	13.58	15.41	8.27	15.98	7.7	6.26	8	11.33	8.07	9.07	11.37	10.07	13.45	10.44	12.86
Plin4	16.45	26.74	7.18	14.7	9.68	1.51	14.2	3.23	2.74	6.87	11.71	3.75	8.83	8.35	8.99
Cyp4a31	20.61	19.86	15.12	23.18	16.82	0.38	2.22	0.95	1.76	2.15	12.83	22.14	19.4	13.71	7.47
Ccl27a	9.76	13.37	8.64	7.58	8.25	9.1	11.87	10.27	10.56	13.42	7.86	5.01	7.08	5.19	8.26
Arhgap29	12.08	13.55	7.65	15.19	8.45	7.63	7.12	10.61	9.02	10.24	11.01	10.5	12.78	9.31	14.99
Mmp15	9.79	7.22	5.79	9.17	6.97	11.38	11.93	14	12.43	12.85	9.85	4.27	13.99	10.11	9.23
Cd9	6.9	11.84	9.38	7.15	17	9.9	11.1	8.83	12.25	6.8	10.86	11.65	11.17	5.83	5.03
Paox	3.16	2.79	2.97	2.58	3.86	15.64	16.45	23.19	15.82	14.33	6.38	6.14	5.69	5.62	3.98
Sh3bgrl3	8.53	11.19	7.1	10.12	10.78	9.18	15.69	10.92	7.72	8.9	9.14	8.61	22.29	10.11	19.64
Il18	5.9	5.61	6.09	7.06	8.34	13.52	13.93	13.63	13.56	12.36	7.42	5.94	9.2	8.81	11.33
Kank1	11.6	9.3	5.57	12.61	7.1	7.2	9.63	15.11	7.28	13.62	11.68	11.24	9.84	7.69	9.79
Wfdc17	2.1	5.19	2.55	4.35	5.89	20.7	11.3	26.97	9.6	10.19	7.41	14.22	26.82	20.43	12.16
Trim8	10.07	11.3	8.48	8.32	9.51	10.31	11.53	8.14	10.43	10.64	8.64	8.69	11.19	12.03	10.52
Prkacb	11.26	12.08	9.48	11.86	8.82	7.37	9.13	9.94	8.11	10.57	9.37	8.91	11.26	9.25	10.58
Fam207a	8.17	10.76	9.06	7.91	10.71	9	11.17	10.7	10.65	10.46	10.68	8.99	9.59	10.16	9.8
Klhl21	12.49	12.3	6.46	9.15	10.85	7.33	9.39	8.78	8.38	13.44	9.27	9.29	9.91	11.85	9.12
H2-Q7	6.71	8.14	9.16	7.52	20.55	9.41	3.17	11.44	18.52	3.08	22.67	22.36	17.19	24.26	9.95
Susd4	10.27	5.29	9.01	8.99	7.84	13.89	3.75	10.73	17.13	10.31	11.98	12.38	10.28	10.05	9.36
Cd52	4	11.37	4.24	7.3	6.81	13.1	14.96	15.11	7.91	11.09	8.7	13.09	36.4	19.31	22.24
Trp53inp1	8.46	12.24	7.55	13.16	8.85	7.55	11.56	8.89	7.43	9.59	5.64	4.78	6.54	6.7	6.94
Nostrin	8.55	7.12	7.64	9.25	6.74	12.36	12.33	11.96	10.7	8.54	12.11	11.32	9.71	10.44	12.44
Nat8	9.77	8.61	8.66	10.12	14.43	8.59	8.82	10.69	7.72	7.61	8.5	5.13	5.68	10.61	6.59
H2-Eb1	4.04	15.03	4.03	8.49	5.75	11.34	17.38	9.99	9.47	9.27	6.23	4.97	22.16	13.55	13.19
Laptm5	4.66	10.45	4.87	7.55	7.01	13.45	11.18	17.92	8.48	9.01	6.41	10.5	26.67	11.66	15.93
Fn3k	4.41	4.94	5.52	4.53	8.3	9.93	16.77	16.56	10.74	12.51	11.51	5.5	10.83	7.18	6.91
Hn1l	5.86	5.32	4.19	4.86	5.92	14.98	13.17	13.51	13.25	12.41	7	5.57	6.4	6.64	5.52
Serpinb6a	6.3	18.62	7.08	9.46	12.16	7.9	8.39	10.44	5.77	7.18	4.78	7.48	10.29	6.82	9.12
Acaca	6.01	7.97	5.37	9.2	5.27	8.41	11.52	17.09	11.35	11.02	5.51	7.6	7.73	6.47	8.71
Cyba	4.27	10.13	5.17	6.44	6.25	13.56	15.32	17.71	6.72	7.54	11.33	10.23	22.32	13.66	17.57
Aqp1	5.91	10.36	7.87	11.18	6.95	5.93	11.09	13.94	6.14	13.72	0.65	7.06	6.5	9.55	7.49
Fam98a	9.65	11.13	9.22	8.99	8.91	9.01	8.97	9.58	8.66	8.91	7.91	6.36	9.6	9.18	9.26
Slc25a28	8.97	9.93	9.51	8.6	10.16	8.14	11.31	9.43	8.24	8.55	9.06	10.59	11.11	9.41	8.22
Nme3	5.07	5.92	9.7	4.54	11.92	11.11	12.68	11.58	10.53	9.75	10.95	7.17	6.54	7.37	6.84
Them7	5.91	6.55	6.06	7.18	9.21	12.51	11.35	11.15	10.95	11.81	15.04	14.89	14.07	20.44	12.18
Zap70	3.17	3.56	6.35	4.93	8.64	9.1	16.6	15.28	12.28	12.36	12.5	12.72	6.89	10	6.48
Wsb1	20.74	11.98	3.82	6.23	7.64	9.95	8.49	8.09	8.99	6.19	14.76	16.43	9.31	7.11	4.83
Mup6	3.68	4.93	11.22	7.76	5.61	8.75	7.64	19.39	7.16	14.98	11.51	4.42	10.8	8.42	7.84
H2-Q8	8.48	10.99	3.31	11.68	4.27	5.04	6.9	16.89	12.84	10.66	10.71	7.37	13.29	9.58	17.14
Shroom1	6.48	8.24	4.68	4.9	7.01	10.63	13.92	11.29	11.34	12.12	9.17	9.14	7.3	10.38	7.78
Adck5	7.94	13.76	9.65	10.46	12.88	7.77	5.59	5.32	11.07	6.15	8.65	8.53	9.17	8.75	6.34
Tec	13.52	12.91	7.84	13.79	7.54	6.91	6.59	8.46	5.06	7.87	7.75	7.2	7.18	9.39	9.83
Pigx	10.55	9.67	10.59	8.46	10.13	9.06	7.94	8.31	8.17	7.55	6.97	8.16	9.79	8.05	6.79
Psmb9	1.47	4.66	3.47	4.69	5.8	14.96	12.91	12.14	18.31	11.88	17.66	10.55	18.94	24.06	21.38
Bet1l	9.38	10.37	10.63	6.96	10.76	9.64	8.23	7.01	7.42	9.65	10.97	10.65	9.55	9.2	11.35
Gpx3	7.19	17.16	9.4	10.55	12.18	4.44	6.91	8.37	11.43	2.33	4.42	8.09	14.47	5.07	6.22
Slc7a11	4.86	10.04	7.25	5.08	6.48	12.51	13.83	11.66	9.26	8.91	5.47	5.27	7.39	7.4	8.15
Maf1	8.26	10.06	9.08	8.58	8.36	7.23	9.74	9.35	9.45	9.63	8.56	9.51	8.66	8.29	7.79
Jun	8.61	23.21	5.11	10.78	11.01	5.65	10.04	5.18	5.25	4.83	4.56	3.9	5.22	32.63	28.49
Slc45a3	11.5	12.34	4.86	10.35	10.94	8.08	8.92	6.32	9.52	6.22	4.99	5.44	4.68	6.13	3.66
Smim8	7.08	8.71	11.45	8.22	13.29	5.97	10.81	7.73	7.58	8.1	10.87	10.96	10	10.73	12.46
Nedd4l	10.63	9.83	6.67	10.29	8.76	9.34	8.76	8.31	7.78	8.48	5.37	7.99	7.62	6.79	6.26
Ccl9	6.11	4.62	8.99	5.67	8.33	12.05	11.76	9.89	11.12	10.28	10.6	12.58	9.05	9.46	10.65
Tnfaip1	8.1	10.27	8.75	9.59	9.22	8.06	9.05	9.48	7.86	8.11	7.59	8.07	9.95	8.42	8.09
Cirbp	8.41	8.35	13.21	12.01	7.92	6.03	9.97	9.11	7.14	6.33	13.95	14.03	11.71	7.11	7.71
Atpif1	4.78	9.39	7.16	5.35	9.68	9.75	14.75	9.85	8.34	8.69	8.27	6.41	7.94	8.31	9.8
Nceh1	11.23	17.51	12.68	12.72	11.41	3.66	4.4	3.9	4.15	5.15	10.23	8.38	13.65	13.24	12.84
Helz2	10.63	13.3	4.69	10.61	5.82	6.11	6.77	12.04	8	8.76	11.43	9.76	15.8	9	8.94
Mrpl17	8.83	8.73	14.73	9.53	14.53	6.06	6.89	5.38	6.14	5.76	8.58	8.19	8.77	9.04	9.05
Tmem82	8.82	15.59	9.48	9.39	9.44	6.44	7.19	5.8	7.52	6.33	6.26	7.05	7.29	8.24	7.63
Scnn1a	8.52	6.27	4.47	6.51	4.79	9.84	9.53	13.77	11.11	9.93	14.11	9.42	11.08	9.19	7.03
Fto	8.01	8.17	6.93	9.46	7.67	7.68	10.48	9.58	8.71	7.95	6.91	8.17	8.51	9.97	7.49
Nsmce1	8.55	7.98	11.12	6.63	11.85	7.86	9.5	7.9	6.27	6.51	9.63	10.35	9.54	9.41	10.7
Tpm4	8.61	15.03	7.41	7.59	7.03	7.66	8.32	9.23	6.5	6.16	4.92	5.91	10.04	6.29	7.4
Rbks	8.38	7.39	10.28	8.98	13.16	5.46	8.02	7.69	5.91	7.64	9.67	8.7	9	9.84	6.33
Cd63	4.16	21.34	5.41	6.75	16.74	4.61	8.62	5.13	6.66	3.34	2.77	1.75	8.77	3.21	5.23
Cfp	3.71	9.03	2.8	5.74	5.47	13.3	10.83	15	7.71	9.01	7.33	9.24	23.3	14.99	16.75
Slc17a8	12.35	8.7	5.42	10.22	4.3	4.2	15.72	5.72	4.71	10.36	6.15	3.44	6.79	9.73	8.62
Thtpa	6.52	6.4	7.07	7.56	7.6	8.83	9.33	9.19	9.81	9.06	8.9	7.17	8.13	9.67	8.12
Cfd	0.21	53.23	0.96	0.33	2.05	2.06	5.59	5.08	4.74	6.96	1.54	0.76	1.54	7.79	9.95
Pcsk9	1.68	0.7	0.9	1.15	0.89	15.61	16.8	18.3	16.81	8.33	6.44	12.57	5.04	11.24	8.14
Mustn1	7.73	9.38	7.57	7.34	8.58	8.27	11.38	6.46	7.61	6.75	8.02	6.09	12.34	5.05	7.63
Dexi	3.19	3.86	2.6	3.16	6.44	9.19	12.77	11.44	15.06	13.24	8.64	3.56	6.63	6.89	5.54
Fam213b	6.79	9.85	6.11	6.78	12.17	5.94	7.45	7.62	10.33	7.87	7.18	2.97	6.93	6.38	10.17
Spon2	9.2	11.85	8.92	10.42	7.41	6.81	9.86	4.33	7.07	4.29	2.67	1.1	4.36	2.66	2.26
Gpr137	7.51	9.62	3.88	7.75	6.83	8.56	9.3	8.35	9.37	8.91	8.39	6.24	6.3	9.03	6.77
Ak4	11.57	9.28	6.87	7.98	7.53	4.22	7.51	7.07	5.41	9.93	10.33	7.23	13.71	12.38	13.86
Camta2	9.77	11.99	4.36	10.77	5.07	4.37	7.53	7.28	8.84	7.05	9.3	8.98	10.71	7.88	5.16
Arntl	8.29	10.93	7.1	8.45	4.95	10.15	6.49	6.42	7.63	5.09	0.6	1.04	0.98	0.86	0.75
Spata2l	3.37	3.85	2.93	2.87	5.6	10.19	11.46	9.19	11.48	14.39	6.47	6.35	7.89	10.11	7.18
Sypl	5.39	6.59	5.86	8.14	5.21	7.71	9.39	7.99	8.93	9.79	8.06	7.62	8.03	7.71	6.36
Fcer1g	3.79	7.5	3.1	4.68	5.77	10.62	10.03	12.17	6.66	10.37	6.05	9.87	23.45	13.11	12.07
Enpp5	5.3	6.02	4.58	6.25	4.95	8.16	7.95	10.29	8.54	12.15	9.41	5.37	9.36	8.56	7.22
Fxyd5	4.08	10.22	4.9	5.74	9.49	8.79	8.48	8.84	6.43	6.73	5.81	6.67	14.57	8.06	9.65
Ap4s1	6.21	8.38	8.5	7.43	9.39	7.37	6.87	7.86	6.27	5.28	5.99	7.72	7.18	7.06	7.51
Slc27a4	6.9	7.96	7.34	7.08	8.05	6.6	8.11	7.55	7.49	6.42	5.74	4.79	7.73	8.93	6.22
Hdhd3	3.02	5.02	5.92	5.15	7.89	10.75	8.78	8.34	11.34	6.7	8.57	7.56	7.74	10.01	10.8
Nubp1	6.13	8.16	6.84	7.24	8.58	6.95	7.23	6.55	8.14	7.05	6.93	8.14	6.89	7.46	8.27
Nxpe2	2.91	3.06	2.49	3.43	3.25	11.93	9.34	12.16	11.66	12.53	13.23	6.9	11.98	8.25	7.87
Aig1	6.29	8.96	8.15	6.71	7.52	8.65	6.87	5.8	8.17	5.49	10.66	12.16	10	8.91	7.85
Nox4	7.27	6.67	4.05	6.35	4.36	7.16	6.92	9.59	8.7	11.41	9.22	5.82	10.09	9.38	8.59
Snx10	4.13	6.09	4.04	4.94	4.93	10.76	9.61	8.83	10.44	8.41	15.68	15.41	14.87	16.47	14.8
Serinc2	8.12	8.78	11.09	8.89	13.01	3.6	5.41	3.71	5.22	3.39	6.48	7.03	8.8	8.98	6.94
Clstn3	5.9	5.98	12.17	8.21	8.26	4.29	8.75	6.91	3.06	7.24	7.78	1.75	9.07	7.07	8.1
F2r	7.08	9.61	5.2	7.49	6.43	7.54	4.6	7.15	7.95	6.83	8.37	5.81	5.55	4.28	4.36
Cela1	1.73	1.69	2.1	0.81	2.68	13.07	7.46	14.56	14.12	11.58	2.07	2.22	2.07	2.42	2.25
Lsm3	9.18	8.16	8.66	5.91	9.04	5.04	7.84	5.79	4.11	5.64	4.77	4.06	5.59	5.74	6.8
Smim7	5.5	5.12	7.44	4.91	7.53	6.07	8.85	7.71	8.96	7.02	8.64	7.61	8.05	8.51	6.2
Rbp1	5.14	5.14	4.54	6.35	3.81	9.43	11.64	7.73	10.5	4.28	6.93	13.07	5.72	5.12	5.33
Gpd2	7.42	9.13	8.25	12.22	6.61	3.27	5.32	6.87	3.71	5.64	4.24	3.28	7.45	5.88	6.14
Get4	4.87	8.81	6.31	6.46	8.27	5.41	8	6.56	7.43	6.1	7.85	7.86	6.38	8.18	8.58
Nop58	9.42	12.8	5.94	10.67	5.07	5.09	6.17	4.51	4.94	3.46	6.86	6.63	6.86	10.55	12.26
Atp6v1a	7.59	6.85	4.53	9.44	6.75	5.44	6.74	7.85	5	7.84	6.75	5.68	8.61	7.78	8.25
Cd68	1.69	6.56	1.63	4.7	3.34	11.51	9.09	17.56	5.74	6.04	3.99	6.85	21.45	11.76	9.2
Plscr1	4.79	5.99	5.8	5.19	5.41	8.23	9.49	7.9	8.37	6.51	8.32	7.39	8.04	10.37	10.23
Fahd2a	5.23	7.24	6.8	4.94	6.19	4.65	10.93	5.95	6.57	9.01	8.35	5.37	5.44	7.76	7.25
Slc39a11	4.35	5.49	4.9	5.66	4.98	8.39	9.06	8.27	7.86	8.47	5.17	5.98	5.09	6.44	7.07
Bdh2	7.06	4.84	4.39	4.68	6.34	6.74	7.61	6.92	8.56	9.84	4.05	2.38	2.95	4.83	5.84
Alcam	6.15	8.02	4.05	8.87	4.94	5.28	6.34	9.51	6.7	7.03	6.29	4.75	6.95	4.32	5.5
Pskh1	7.49	6.71	4.01	6.81	6.86	7.05	6.15	6.83	7.9	6.13	6.76	6.51	7.39	8.82	6.42
Tmem184b	4.17	6.89	3.69	5.46	4.62	7.11	9.19	7.57	8.6	8.53	6.87	4.45	10.01	10.55	8.33
Rbm4b	8.56	7.42	5.22	7.57	5.94	5.41	7.1	6.27	5.24	6.9	6.05	5.22	6.31	6.14	5.78
Prkra	4.71	5.05	5.4	5.08	5.16	9.05	8.82	7.91	7.22	7.03	7.09	5.09	5.99	6.61	3.9
Dynll1	4.71	9.17	5.09	5.14	9.22	6.69	5.47	6.62	8.43	4.86	5.49	5.12	7.08	5.9	6.65
Nans	2.67	4.93	3.57	2.14	5.51	10.2	9.71	8.9	9.59	7.83	4.34	4.14	3.98	4.54	4.58
Pja2	6.66	8.25	4.43	10.06	5.56	4.16	5.6	8.07	4.82	7.13	5.07	5.31	6.15	4.87	5.85
Rbm4	7.76	8.48	6.92	7.93	7.46	6.03	5.7	4.83	4.24	5.09	3.38	3.79	5.05	5.13	3.81
BC029214	3.43	4.54	4.37	5.18	7.21	7.45	7.28	5.32	9.07	10.36	3.97	3.52	2.85	3.55	4.31
Lsm5	3.73	6.47	7.95	6.31	8.17	6.66	8.24	6.36	5.3	4.87	4.28	4.43	4.49	2.24	9.02
H2-T10	5.23	6.34	8.71	7.33	6.94	5.23	7.61	4.96	5.13	6.44	6.61	6.2	7.79	7.21	6.68
Timp3	5.83	17.51	6.57	8.01	9.24	2.18	3.74	3.98	2.51	4.12	0.79	2.01	2.65	2.29	4.27
Tmem9	4.76	6.34	6.56	6.31	8.51	5.77	6.69	6.91	6.12	5.64	6.87	6.45	6.12	8.15	4.69
Socs2	16.77	13.98	6.73	5.94	5.54	2.52	2.44	2.59	5.54	1.35	13.63	15.51	12.13	16.12	15.92
Tceal8	3.44	5.88	4.21	5.53	4.72	4.36	16.37	8.24	4.56	5.92	9.76	4.01	6.7	8.04	10.06
Spg21	4.9	5.88	5.35	5.96	8.03	6.89	6.19	7.71	6.6	5.66	5.64	6.3	6.6	6.54	5.31
Abca8a	3.61	3.74	2.43	3.55	3.09	7.69	6.01	12.69	7.87	12.17	4.89	2.49	7.22	4.52	5.44
Slc30a10	5.64	5.69	4.42	5.81	4.11	6.89	6.87	8.32	7.23	7.86	3.12	2.12	3.23	2.57	2.3
Elovl6	2.38	3.21	2.79	4.67	3.68	7.63	9.11	12.43	9.12	7.58	4.39	4	7.11	5.41	7
Dusp11	6.86	9.09	4.25	6.96	5.12	4.89	6.82	6.51	5.01	6.99	6.74	5.82	7.45	5.95	6.16
Gstm5	2.91	4.77	4.25	3.79	5.21	8.29	8.69	5.73	11.08	7.55	6.82	5.64	5.37	4.68	7.2
Acbd3	6.38	9.25	5.83	7.84	5.33	4.82	5.55	5.98	4.17	6.71	5.52	6.05	7.23	6.1	7.08
Slc41a2	1.26	2.3	1.53	1.73	2.45	12.56	6.36	13	12.17	8.45	17.6	18.88	13.7	11.85	10.72
Leprot	4.21	6.07	6.01	4.8	6.41	6.32	8.26	6.75	5.35	7.09	4.75	5.77	8.8	6.26	7.09
Slc6a9	4.13	6.35	7.13	5.91	4.62	5.32	7.11	6.38	8.86	5.15	6.59	4.78	6.92	10.63	5.52
Acer2	5.39	6.86	6.27	7.34	3.68	3.51	7.47	8.28	5.49	6.14	6.93	4.88	6.38	4.23	5.1
Prrc1	5.47	6.13	5.2	5.22	6.56	5.42	6.7	6.38	5.77	7.37	6.55	6.61	7.31	6.85	6.35
Apobec1	4.63	5.76	2.76	4.22	3.35	7.82	8.02	9.5	7.73	6.39	6.88	6.09	9.48	5.43	4.68
Lsm10	5.61	5.78	4.65	4.49	7.02	5.64	6.04	6.52	7.8	6.61	4.28	4.89	5.83	7.35	4.19
Coq10b	7.74	8.9	6.24	5.13	8.78	3.5	5.29	4.14	5.54	4.87	17.54	9.6	17.09	17.99	15.16
Mup5	3.1	2.08	5.53	5.41	3.85	7.24	6.29	9.18	7.11	10.03	4.13	1.59	5.51	4.42	4.64
Ercc3	5.36	7.8	5.6	6.96	5.6	6.27	5.96	5.78	5.01	5.35	5.67	7.48	5.97	6.25	6.85
Tnfrsf12a	3.49	19.89	6.82	4.42	8.15	2.65	5.68	2.23	3.03	3.27	4.56	5.3	4.87	4.07	4.71
Gpc1	2.95	5.57	3.58	4.5	3.06	7.57	7.5	5.09	10.05	9.62	5.84	4.07	10.46	17.77	15.48
Ndufaf4	6.39	8.14	6.15	6.27	5.55	4.71	5.69	4.84	5.66	5.85	6.82	6.37	6.23	9.13	8.55
Alpl	6.8	10.08	7.47	6.32	9.26	3.81	6.15	2.48	3.62	3.11	5.95	4.27	7.96	9.59	8.54
Brf1	7.48	8.45	6.63	8.83	3.82	3.24	4.66	5.57	4.46	5.64	6.33	6.22	6.91	4.52	6.15
Adprm	4.4	5.6	5.43	4.96	5.44	5.98	5.99	7.84	5.71	7.26	5.44	5.18	5.58	5.09	5.23
Mgst3	1.26	5.67	1.43	1.3	6.09	3.88	13.21	6.57	10.3	8.65	3.43	4.04	3.11	8.63	6.28
Id1	3.67	10.59	4.14	4.46	19.28	1.29	6.89	2.85	1.74	3.39	1.09	3.45	3.27	4.02	4.29
Mfge8	6.37	10.44	4.35	6.7	6.85	4.22	5.33	3.79	5.54	4.44	5.9	5.28	8.23	4.34	5.79
Tmem60	4.15	4.61	6.41	4.87	6.33	6.95	5.99	6.38	5.33	6.48	6.35	4.93	5.56	5.31	4.8
Sgk1	5.2	7.76	5.42	8.44	6.87	4.09	5.67	4.8	4.34	4.36	1.93	2.9	4.41	3.41	2.71
Tpd52	4.81	6.7	5.28	4.97	6.11	5.99	5.64	6.75	5.12	5.24	5.57	6.74	7.89	5.55	6.24
Alkbh7	3.36	3.99	4.58	4.56	6.63	4.12	9.74	6.48	7.39	5.71	4.03	4.51	3.36	3.56	4.77
Fam102a	7.41	10.25	6.15	5.65	6.21	3.4	4.34	5.27	3.49	3.96	8.3	5.09	9.34	13.22	10.5
Serpina4-ps1	2.5	2.95	1.66	1.71	1.8	9.99	1.15	14.41	15.16	4.78	3.42	0.44	26.67	7.48	9
Cadm1	6.52	5.96	5.08	6.87	5.61	4.48	5.26	6.53	4.7	4.78	5.63	4.08	6.88	5.3	5.22
Tmem98	3.95	5.86	5.02	4.51	8.93	5.29	7.06	4.54	5.56	4.98	9.65	8.93	6.67	7.96	6.41
Cotl1	2.64	5.8	3.03	3.65	4.99	6.57	8.4	11.39	4.08	5.06	3.23	3.37	10.54	5.4	5.91
Tspan33	4.71	4.6	5.59	4.34	5.38	5.62	4.97	6.5	8.41	5.43	2.32	3.27	4.44	2.66	3.33
Dph3	4.44	5.1	6.09	3.69	4.82	4.84	7.69	5.27	7.69	5.5	4.75	5.19	6.12	6.47	6.06
Col4a1	4.58	11.68	3.48	5.63	5.3	3.09	6.37	5.78	4.11	4.82	3.57	6.12	5.2	4.93	5.27
Slc35e3	4.83	7.15	5.57	4.19	5.9	5.1	5.43	5.27	4.68	6.23	6.84	6.04	6.79	6.79	6.53
Magix	5.24	5.68	4.65	4.94	5.73	5.84	4.92	5.4	5.77	5.76	4.28	3.18	4.24	3.98	3.87
Timp2	6.36	8.17	5.8	7.24	6.35	2.88	4.93	5.41	3.59	3.16	1.41	2.09	5.3	2.14	4.94
Odf3b	9.16	6.16	7.16	7.61	6.84	2.33	3.32	3.03	4.05	4.2	4.42	4.19	4.14	6.56	6.06
Dgat1	5.2	6.75	4.38	5.78	5.92	4.73	6.76	4.35	4.84	4.9	4.27	5.06	5.57	5.77	4.38
Mknk1	6.18	6.59	3.22	6.16	4.12	4.76	4.99	6.05	5.96	5.28	6.1	6.66	7.5	6.26	5.56
Ermp1	4.72	5.66	4.87	7.05	6.32	3.83	5.77	5.58	3.51	5.67	6.48	5.09	6.79	4.74	4.86
Csrp1	3.75	7.5	3.85	4.34	4.99	4.85	5.14	9.64	5.47	3.16	1.69	4.68	6.43	3.2	3.85
Mcc	6.97	8.24	3.4	11.45	4.33	2.82	2.92	4.54	2.83	4.75	4.23	2.77	3.05	2.61	2.43
Ctgf	8.58	9.69	5.4	9.39	7.69	1.26	3.06	1.73	3.08	2.3	0.45	1.66	2.01	1.92	1.74
Bcap29	5.87	6.63	5.59	7.45	5.72	4.32	3.58	5.6	3.91	3.49	6.02	6.11	6.91	4.22	6.33
Slc27a1	6.63	10.98	6.8	6.69	6.76	1.48	3.47	2.36	4.5	2.47	5.05	3.92	5.83	7.28	4.33
Plcl2	5.95	8.03	7.49	6.59	5.94	2.25	5.08	3.66	3.4	3.73	4.58	3.55	4.1	4.98	6.83
Sfxn5	4.35	3.46	3.19	3.29	3.22	5.4	7.56	6.96	7.36	7.1	4.43	2.7	4.52	4.34	4.47
Izumo4	3.13	2.47	2.11	2.92	2.12	4.93	9.78	9.82	7.92	6.08	5.64	6.43	4.01	3.57	2.92
Reep5	3.87	9.08	5.57	3.12	9.79	4.24	4.06	4.65	3.81	3	2.93	3.23	3.95	2.95	3.14
Hdc	9.46	12.15	8.25	10.01	4.67	0.85	2.13	1.03	1.15	1.45	3.37	6.7	4.15	4.92	3.71
Smim1	4.62	7.02	5.84	4.29	6.22	4.63	5.67	4.23	4.07	4.16	4.56	3.01	4.56	4.78	5.2
Scamp2	3.47	4.61	4.04	4.35	4.41	5.8	6.43	6.4	6.33	4.87	6.07	5.59	5.28	5.93	5.04
Nupr1	3.44	4.51	7.59	3.24	4.84	3.69	7.91	6.04	4.71	4.55	2.6	1.92	8.28	4.85	7.18
Sh3yl1	5.54	4.68	5.85	4.17	6.05	4.48	4.83	4.31	5.33	5.09	6.23	4.75	5.79	5.07	7.28
Socs3	4.59	3.73	1.2	1.88	2.76	12.55	5.51	5.63	6.47	5.85	38.16	26	8.03	6.99	6.46
Cygb	5.37	6.76	3.99	6.55	4.72	4.51	4.9	5.14	4.69	3.27	1.66	2.48	6.69	2.46	4.51
Ets2	4.52	7.68	4.44	5.12	5.25	4.31	4.6	4.33	3.89	5.48	3.61	4.85	5.52	6.91	5.79
Ccl6	1.82	4.5	2.93	2.51	2.99	10.16	6.3	8.85	4.61	4.86	6.08	10.91	17.89	9.19	10.14
Rilpl2	4.85	5.23	4.68	4.72	3.89	4.75	6.04	5.54	4.65	4.66	4.41	4.75	5.59	4.55	7.12
Gm7609	4.16	3.9	4.31	5.48	2.95	6.31	6.43	5.61	3.16	6.4	5.75	6.15	6.18	4.94	5.13
Tfrc	4.14	5.36	4.49	3.52	2.44	8.06	4.19	3.56	10.9	1.95	4.76	6.67	3.99	3.57	4.04
S100a9	1.32	3.31	14.31	5.66	3.83	3.28	3.64	8.85	1.56	2.23	40.08	30.71	64.36	2.93	6.01
Sh3bp2	2.35	3.11	2.8	3.18	3.73	7	5.89	6.26	6.41	7	10.04	8.08	9.43	9.81	7.51
Sult5a1	1.51	2.16	1.1	0.61	1.38	7.49	3.34	7.35	13.93	8.32	6.96	4.64	4.61	13.18	8.7
Fcgr3	2.73	5.84	2.28	4.07	4.3	7.07	6.79	4.78	4.22	4.62	4.11	5.51	9.66	5.73	7.06
Adh7	4.89	5.55	4.43	5.64	4.06	2.46	3.97	4.43	4.41	6.41	4.55	3.36	5.7	3.67	5.66
Ubap2	5.46	6.04	2.98	4.98	3.56	3.29	5.24	4.82	5.56	4.16	5.31	4.93	6.68	6.37	4.43
Cox7a1	1.85	1.63	1.6	1.1	3.07	2.71	3.41	1.38	26.62	2.28	0.82	0.27	0.55	1.09	1.05
Spata24	4.68	4.52	7.36	5.56	10.36	1.97	4.71	2.72	1.57	2.08	4.14	8.87	3.98	2.27	3.56
Tnfaip2	2.38	3.33	1.23	3.13	1.77	5.77	4.76	9.3	6.99	6.77	2.09	3.97	5.2	3.35	3.49
Tefm	4.24	3.68	4.74	4.16	4.53	5.43	4	4.51	5.02	4.65	5.56	3.74	5.33	5.93	5.87
Ccnd1	2.5	8.64	3.7	6.02	4.02	4.27	4.66	3.48	2.84	4.81	2.57	3.52	5.65	23.41	23.2
Cox18	3.25	3.43	3.29	3.97	4.47	5.63	4.82	4.15	6.01	5.69	3.07	3.33	3.01	4.11	3.96
Tubb6	2.45	9.37	3.39	3.14	3.5	3.39	5.61	3.33	6.24	3.38	2.87	3.66	4.25	4.24	4.35
Rnf186	1.83	3.61	1.39	2.92	4.05	5.01	6.64	6.84	6.17	4.6	5.38	1.88	2.37	3.86	2.89
Eif2ak2	4.25	5.25	3.74	6.01	3.03	3.46	4.34	5.32	3.48	4.18	5.91	4.96	7.13	4.72	8.52
Fkbp11	1.48	1.65	1.75	1.28	2.99	7.23	3.59	6.19	9.37	6.39	4.1	5.96	3.34	6.26	3.7
Lipe	2.63	8.21	2.1	3.19	2.52	3.8	4.17	5.15	5.7	4.43	5.12	5.4	5.83	7.29	5.14
H2-K2	3.71	2.64	0.92	1.82	1.93	4.09	8.32	7.55	6.36	4.33	3.12	3.3	2.94	4.37	2.36
Dhx58	2.24	2.6	2.03	2.33	3.5	6.51	5.55	6.33	7.12	3.44	5.64	3.96	7.65	8.44	6.72
Pdgfa	1.72	4.93	5.33	2.88	2.97	5.12	4.74	4.3	4.78	4.55	4.88	4.52	5.77	4.07	4.69
Lrig1	4.37	3.7	2.34	4.55	3.12	4.08	3.35	5.61	4.82	5.27	6.84	5.68	6.43	5.34	4.86
Siva1	3.03	3.77	3.45	2.49	6.11	2.21	5.71	4.35	5.77	3.95	5.25	3.76	4.84	3.27	2.14
Agpat9	3.91	5.6	6.91	5.26	5.71	2.08	4.28	1.97	1.86	3.18	6.61	5.34	6.09	6.04	5.82
Gadd45a	1.43	1.31	1.36	1.32	1.61	5.95	8.7	8.36	5.36	5.13	6.83	2.85	2.88	4.19	4.51
Sirpa	2.18	4.53	2.58	3.82	3.54	4.32	5.84	7.28	3.38	2.9	4.71	4.71	12.45	6.41	6.09
Rcan2	2.76	2.42	3.48	2.93	2.93	3.9	7.06	3.01	6.31	5.09	7.1	7.43	6.73	8.14	7.67
BC048546	1.55	2.41	3.48	2.35	4.1	6.34	5.46	5.61	5.18	3.32	6.18	13.48	4.79	4.91	5.9
Hat1	3.3	4.16	3.84	3.11	3.61	5.28	4.67	4.6	3.56	3.63	4.38	3.08	4.38	4.37	4.4
Tbcd	3.04	3.83	2.63	3.7	4.02	4.32	4.58	4.97	3.58	4.9	4.41	4.99	4.06	4.73	3.32
Cidea	0.33	4.64	3.21	3.64	1.86	1.2	17.8	2.35	1.21	3.15	1.04	0.43	0.61	8.21	8.09
Mup4	4.28	1.15	3.52	2.3	2.61	6.1	2.91	5.75	4.27	6.32	2.81	1.43	4.66	2.89	2.71
Vamp3	2.97	3.57	3.16	3.39	3.05	4.23	4.7	5.35	3.59	4.64	5.18	4.01	5.05	4.05	3.75
Mrc1	2.46	4.24	3.19	5.84	2.33	3.44	3.49	6.18	1.76	5.44	0.89	3.24	4.83	3.06	4.84
Arfgap3	2.74	4.21	3.06	2.91	3.42	4.72	4	4.38	3.98	4.88	4.28	3.67	3.33	3.59	3.17
Zfand2a	3.85	5.63	3.03	3.52	4.53	3.14	3.44	3.28	2.97	4.31	3.8	5.13	5.11	6.12	4.24
Nhlrc2	4.64	5.08	4.01	5.68	3.79	2.08	3.07	3.05	2.64	2.89	3.11	2.98	3.26	3.93	4.22
Pptc7	4.75	4.88	2.83	3.54	4.88	2.52	3.12	2.99	3.49	3.64	4.64	5.07	4.7	3.79	4.81
Insc	1.19	1.64	2.23	1.36	2.1	6.26	5.55	5.68	6.54	3.93	3.65	4.99	2.51	4.61	2.69
Tmem62	3.5	4.32	4.18	3.7	3.87	3.56	2.53	3.21	4.15	3.39	4.6	7.39	4.91	6.02	4.29
Col4a2	3.32	7.62	1.85	3.81	2.59	2.33	4.11	4.24	3.36	3.08	1.06	2.12	2.52	1.39	1.94
Impad1	3.68	5.52	3.44	6.6	3.62	1.96	2.58	2.99	2.08	3.55	2.98	3.45	4	2.73	5.56
Mertk	3.74	4.95	2.65	4.29	2.12	2.52	3.99	5.18	2.08	4.4	2.94	2.85	5.99	4.39	4.69
Myo9b	3.8	4.92	2.07	4.84	2.51	2.42	3.38	4.88	3.15	3.74	5.41	4.5	5.94	3.53	3.87
Nudt18	3.04	3.57	5.39	4.72	6.02	1.92	3.48	2.6	2.53	2.33	3.4	5.46	3.61	2.09	2.35
Rnf145	2.93	6.12	3.27	4.17	3.74	2.64	3.66	3.17	2.28	3.42	3.15	2.71	4.99	4.2	3.29
Trib3	3.74	3.23	2.46	3.44	5.92	3.31	3.17	3.12	2.19	4.69	1.84	2.4	1.6	2.13	2.57
Ccdc86	3.4	4.31	4.5	4.11	3.84	3.39	3.66	2.35	2.7	2.94	3.79	4.92	4.39	5.72	5.74
Srd5a3	2.34	4.31	3.36	2.54	4.42	4.09	4.5	3.75	2.88	2.93	3.78	2.4	3.9	4.12	3.26
Tmem86a	1.93	4.37	3.2	3.34	6.64	2.59	3.58	4.26	2.4	2.72	3.9	3.3	9.59	4.44	5.84
Vcam1	3	5.71	1.76	4.59	2.57	3.68	3.2	5.82	1.28	2.84	1.51	2.93	7.3	3.57	3.97
Lgals3	1.68	5.13	1.77	2.99	3.53	3.6	3.4	6.66	2.99	2.6	3.13	3.89	8.31	5.01	6.35
Ostm1	2.69	3.69	3.08	3.61	2.76	3.45	3.31	4.23	3.29	4.1	3.82	3.06	4.05	4.03	3.89
Fcgr4	1.09	3.6	1.73	1.77	2.93	7.17	4.09	5.02	3.06	3.51	2.58	5.18	15.23	8.27	6.89
Ly86	0.98	3.53	1.59	1.83	2.18	4.73	4.64	5.53	4.07	4.86	2.95	2.82	9.98	6.39	5.97
Uaca	3.13	4.04	3.34	3.76	2.92	2.16	3.35	3.65	4.08	3.28	3.43	3.32	3.3	2.13	3.92
Pla2g15	1.89	2.13	1.74	2.36	2.71	4.97	4.27	5.02	4.99	3.25	7.17	5.36	6.34	5.52	5.04
Impact	2.63	7.6	2.75	3.1	3.73	1.91	3.31	3.24	1.58	3.32	2.91	2.7	4.84	3.19	3.38
Gar1	2.82	5.03	3.63	3.48	4.43	3.21	3.37	3.27	1.74	1.81	3.56	3.52	3.17	4.03	4.11
Tmem63a	3.59	4.66	2.29	3.02	3.38	2.75	3.07	3.5	3.45	2.95	2.96	2.56	3.88	3.26	2.44
Ugcg	4.47	4.66	2.67	4.16	3.02	2.1	2.5	3.52	3.08	2.43	4.83	4.07	4.57	3.39	2.81
Vmo1	2.81	3.51	2.55	2.15	3.44	3.2	3.83	3.4	4	3.67	2.92	2.43	2.31	2.3	2.37
Scamp5	3.36	2.92	3.84	3.61	3.79	3.12	2.85	3.25	2.96	2.56	4.13	4.47	4.25	3.89	2.95
Ppard	1.76	4.3	1.19	2.22	2.44	5.71	3.89	3.38	4.92	2.22	2.29	2.44	3.02	2.68	1.56
Tuba8	2.55	5.45	6.41	6.02	4.92	0	0.7	0.14	5.56	0.21	0.68	1.27	1.63	1.01	1.17
Gm4956	4.28	2.46	3.17	1.67	1.27	3.04	3.19	2.75	2.57	7.55	0.34	0.51	0.51	1.11	2.38
Bud13	4.55	5.18	2.59	3.55	2.94	2.09	2.89	2.9	2.39	2.71	2.7	2.54	3.33	4.76	3.81
Plekha1	3.24	4.4	2.58	3.95	2.33	2.36	4.17	2.78	2.41	3.56	2.74	1.62	3.51	2.49	3.03
Kmt2b	4.86	6.02	1.91	4.02	1.7	1.24	3.19	3.54	2.14	3.14	3.7	3.34	4.15	2.78	2.45
Ccdc130	3.58	4.08	2.96	2.99	3.52	2.99	3.23	3.11	2.6	2.51	3.04	1.77	4.06	3.16	3.16
Ano10	2.51	3.89	2.3	3.28	3.73	2.69	2.57	3.9	3.97	2.66	4	6.13	4.12	2.98	3.08
Ly6d	0.57	13.57	1.74	2.23	6.51	0.44	2.16	1.5	1.93	0.77	9.22	11.9	13.69	9.04	6.43
Pgs1	3	5.49	2.36	2.55	3.34	2.18	2.82	2.83	3.37	3.1	2.9	2.73	3.2	3.28	3.99
Nuak2	2.21	2.68	1.77	2.32	2.64	3.68	4.03	4.19	4.36	2.84	4.2	4.75	3.79	4.25	3.52
Rasa1	3.27	4.02	2.3	4.64	2.68	2.2	2.7	3.16	2.4	3.25	2.9	2.52	3.57	2.75	3.79
Gsta1	1.01	5.41	3.03	1.36	3.93	0	9.72	0.6	1.15	4.37	0	0	0.46	1.28	4.55
Agrn	3.26	3.39	1.4	3.2	2.26	2.07	3.66	4.39	3.24	3.61	4.27	2.72	5.22	3.32	2.37
Slc2a1	1.63	3.33	2.03	1.96	3.45	3.28	3.88	4.46	3.93	2.48	3.47	4.65	3.62	3.77	2.26
Tmem43	2.48	3.96	1.9	2.67	2.46	2.85	3.42	2.97	3.69	3.93	3.47	2.3	3.37	3.19	3.11
Tbl2	2.86	3.55	2.64	2.97	3.38	2.43	3.22	2.97	2.55	3.6	3.53	4.29	4.07	4.35	3.87
Fnbp1l	2.84	4.47	2.16	5.31	1.89	1.93	1.92	3.64	2.4	3.48	2.4	2.54	3.52	1.6	2.57
Axl	1.58	3	1.16	2.96	1.68	3.27	4.16	6.02	2.61	3.37	1.88	2.6	7.71	2.77	3.75
Aldoc	1.78	2.02	1.59	1.77	1.93	4.02	3.03	4.65	6.07	2.84	3.03	3.87	2	2.21	2.38
Lrp4	3.97	4.43	2.06	4.94	2.39	1.5	2.27	3.01	1.55	3.12	3.68	2.4	4.42	3.05	3.82
Hapln4	1.33	1.4	0.94	1.52	1.57	4.67	3.95	4.86	5.31	3.53	2.76	2.89	2.71	2.67	1.78
Uap1l1	1.54	2.46	3.05	2.48	7.16	1.75	3.8	3.51	1.78	1.54	6.03	4.32	4.97	4.24	3.75
Ckb	1.37	4.78	2.05	1.63	3.35	3.35	3.3	3.55	3.39	2.25	0.95	2.15	3.87	3.85	3.85
Tle2	2.76	3.44	0.9	2.81	1.29	2.02	4.96	3.25	4.37	3.1	3.43	1.29	3.19	2.69	1.24
Orai1	1.44	2.64	1.92	1.81	2.58	3.74	3.81	2.41	4.53	3.71	2.66	1.63	2.99	2.65	1.9
Sdpr	2.73	5.24	2.2	4.15	2.04	1.95	2.41	2.82	2.26	2.75	0.74	0.86	1.06	1.48	2.08
Sgms1	3.54	4.29	2.07	3.47	2.89	1.78	2.29	2.82	2.47	2.76	2.47	2	3.19	3.83	3.38
Ednrb	2.65	5.88	2.91	3.53	2.52	1.75	1.72	2	1.48	3.66	0.41	0.75	1.78	1.2	1.87
Klf6	1.76	3.71	2.1	3.11	2	2.27	4.87	3.5	2.06	2.65	1.8	1.92	2.83	1.91	2.56
Nt5e	1.78	2.35	1.75	2.97	1.88	2.73	5.58	2.69	3.56	2.64	2.29	1.36	1.77	2.23	2.15
Rspo3	2.7	4.45	3.65	3.29	2.38	1.59	2.9	2.32	1.52	2.95	1.44	0.77	1.4	2.26	2.02
Coro1a	1.08	3.49	2.25	2.6	3.09	2.87	3.56	3.58	2.64	2.34	3.85	4.16	7.77	4.84	5.53
Irs1	3.38	3.8	2.49	4	3.25	1.88	2.01	1.9	1.81	2.89	1.14	1.29	1.94	2.07	1.98
Mlkl	1.19	3	2.22	2.38	2.73	4.37	3.81	2.99	2.53	2.16	3.52	3.29	5.46	3.41	3.39
Rps6ka1	2.63	2.71	2.19	2.66	2.7	2.41	3.72	2.34	3.33	2.64	2.39	1.37	4.27	2.85	3.11
Serpina3g	1.09	3.37	1.45	1.82	1.24	4.78	3.75	3.43	2.05	4.08	1.3	2.21	7.82	7.43	4.5
Tmem51	1.69	1.9	0.99	2.18	2.68	4.11	3.14	3.48	2.72	4.09	4.04	3.79	4.58	3.61	3.17
Nfkbiz	2.14	2.63	1.04	2.17	1.09	3.65	4.35	3.6	3.16	3.13	7.04	6.01	4.8	3.34	3.14
Asns	0.85	1.59	1.51	0.67	7.03	2.15	0.59	10.09	1.5	0.97	9.26	36.96	4.29	1.19	0.7
Usp18	0.7	2.67	1.2	1.51	1.52	3.67	5	3.05	4.33	3.27	5.78	2.94	7.64	8.84	7.34
Crygn	2.12	1.18	2.97	1.18	5.2	3.85	1.58	1.87	4.4	2.29	1.86	1	1.02	1.01	1.95
Marcks	2.06	3.06	2	2.47	1.8	2.73	3.83	3.13	1.89	3.38	1.11	1.09	4.31	2.37	2.94
Usp2	2.76	4.31	2.23	1.37	6.24	1.34	1.44	1.59	2.52	2.45	12.81	5.23	10.18	12.4	11.93
Gltp	1.37	2.51	1.74	2.28	1.78	3.42	3.32	4.34	2.53	2.95	1.48	1.52	4.87	2.27	2.37
Med28	1.83	2.72	2.25	1.96	3.07	2.75	2.82	3.08	2.94	2.67	2.35	3.05	2.22	2.49	2.88
Esam	2.38	3.98	1.99	2.36	2.95	1.8	2.34	2.32	2.31	3.34	0.48	1.38	1.72	1.12	1.5
Foxn3	1.28	3.13	3.63	5.8	2.51	0.86	1.89	2.75	1.18	2.6	1.56	1.88	2.47	1.02	3.29
Gdf10	1.57	4.03	2.29	3.18	2.23	2.67	2.79	2.98	1.82	2.01	0.61	1.01	2.58	1.36	2.08
Lyve1	3.33	2	1.41	6.27	2.48	1.13	4.18	1.68	1.45	1.62	0.46	2.03	1.75	1.02	1.5
Cxcl16	1.68	2.86	2.09	2.47	1.81	2.93	3.74	3.63	1.58	2.74	1.38	1.52	4.75	2.55	2.77
Per2	2.82	4.27	0.72	1.68	1.43	1.5	2.43	4.3	1.68	4.35	5.71	3.21	5.64	5.96	4.77
Ccdc80	1.9	3.2	1.9	2.62	1.77	1.98	3.65	3.27	2.68	2.19	0.81	1.42	3.28	1.35	2.6
Plac8	1	1.32	1.88	1.92	1.1	3.08	4	4.03	3.71	3.08	3.26	3.08	6.82	5.17	4.56
Lrfn3	2.8	3.02	1.82	2.73	2.71	2.02	3.05	1.95	2.98	1.58	1.32	1.85	1.56	2.66	1.66
Nrg4	1.92	2.94	2.34	2.29	2.47	2.17	3.33	2.52	2.45	2.12	6.18	12.51	4.85	7.73	5.55
Reln	2.63	2.23	1.72	3.4	1.94	2.31	2.59	3.19	1.51	3	0.85	0.9	2.09	0.64	1.44
Strbp	2.83	3.23	2.47	3.67	1.94	1.77	1.97	2.17	2.04	2.18	2.24	2.07	2.67	1.87	2.67
Atp5s	2.34	2.68	2.43	2.49	3.46	2.34	2.73	1.83	1.89	2.03	4.59	4.34	3.51	2.96	2.53
Dpt	1.82	3.46	2.98	3.42	1.59	1.09	2.47	2.52	3.43	1.02	0.43	1.27	2.57	1.1	3.58
Adamtsl2	2.47	2.84	1.34	2.44	2.24	1.57	4.33	2.79	2.01	1.68	0.88	0.78	2.44	1.06	1.23
Olig1	0.88	1.41	2.14	1.51	1.32	2.08	4.04	2.49	2.15	5.38	1.97	1.63	1.79	3.79	2.86
Rdm1	1.51	2.38	1.35	1.47	1.89	2.19	3.72	2.32	3.69	2.87	1.66	0.91	1.84	3.21	2.39
Plgrkt	0.47	1.92	1.77	1.82	1.13	2.16	4.15	3.9	2.43	3.27	2.3	1.56	4.24	3.26	3.38
Lum	1.62	2.47	1.68	2.87	1.92	2.61	2.78	2.99	2.06	1.89	0.53	0.76	3.17	1.2	1.43
Enc1	3.03	4.24	2.12	4.8	1.99	1.23	1.68	0.85	1.02	1.85	1.66	1.41	2.14	1.59	1.85
Mum1	1.68	2.09	1.46	1.64	1.66	2.38	3.3	3.15	2.87	2.57	2.68	2.21	2.41	1.88	2.05
Slc6a8	2.13	3.79	2.76	2.95	2.96	1.06	1.54	1.73	2.88	0.96	1.96	1.69	2.24	1.46	0.99
Was	1.98	1.84	1.55	2.63	0.91	3.01	3.42	3.34	1.72	2.35	3.1	1.79	5.57	2.12	2.84
Tgm1	0.74	1.14	0.81	1.4	0.97	3.34	2.32	3.66	6.68	1.68	11.01	17.7	9.54	9.77	8.16
Ear2	1.48	1.14	0.98	1.72	0.8	4.55	3.28	5.06	1.58	1.94	2.59	3.13	8.64	5.02	3.6
Nid1	2.37	4.08	1.89	2.48	1.95	1.61	2.53	2.65	1.17	1.79	0.63	1.24	1.84	0.79	1.47
Cxcl9	0.72	3.45	0.47	1.04	0.65	3.34	4.48	3.18	1.89	3.12	1.28	0.82	3.6	4.14	2.87
H2-DMb1	0.94	3.19	0.74	2.22	0.95	3.14	3.98	3.03	2.75	1.19	1.82	1.19	6.32	4.35	3.6
S100a6	1.66	5.4	2.37	0.72	2.94	0.71	2.67	1.58	3.3	0.74	1.72	1.42	1.58	2.14	3.44
Clec7a	1.07	2.48	1.04	3.52	1.21	2.8	3.68	3.03	1.07	2.17	2.09	2.16	6.76	2.5	1.96
Olfml3	1.27	3.31	1.12	2.58	2.3	2.05	3.4	2.55	2.01	1.43	0.75	1.71	3.91	0.97	1.6
Car2	2.29	3.72	3.07	2.76	4.32	0.71	0.97	1.22	0.99	1.61	0.99	1.15	1.55	2.09	1.86
Gng10	1.13	1.97	2.64	1.17	3.11	2.05	2.24	2.36	2.71	2.25	2.8	2.68	2.89	2.79	3.04
Haus8	2.45	2.23	1.73	1.48	2.26	1.64	3.81	1.97	1.25	2.34	2.96	1.35	4.75	2.19	3.25
Sugp2	2.52	3.32	0.82	2.85	1.14	1.33	1.74	3.03	2.14	2	1.91	1.78	2.42	1.22	1.44
Maged2	0.81	3.98	1.11	1.51	3.02	1.36	2.84	2.47	2.18	1.47	1.23	0.56	2.17	0.94	1.36
Acer3	1.64	2.85	2.37	2.79	2.06	1.8	1.97	2	1.34	1.82	1.85	1.75	2.75	2.04	1.87
Lmo2	1.21	2.51	1.54	2.11	2.09	1.89	2.6	2.98	1.45	2.19	1.32	1.26	2.64	2.3	2.16
Rab3d	1.74	2.54	1.71	2.38	2.69	1.3	2.17	2.19	2.31	1.51	2.62	1.49	3.07	1.61	1.92
Ehd4	1.21	1.91	1.51	1.54	1.74	2.77	2	3.23	2.57	1.97	1.75	2.22	3.24	1.83	2.13
Rgs10	1.35	1.85	0.8	1.4	2.17	1.85	3.5	2.58	1.75	2.91	1.28	1.73	4.67	1.51	2.02
Styx	1.67	1.79	1.15	1.73	1.77	1.72	2.64	2.96	2.04	2.6	3.2	1.9	2.29	2.03	2.36
Tcf4	1.54	2.81	1.67	1.87	1.97	1.72	2.19	2.43	1.86	1.73	1.44	1.32	2.16	1.33	2.45
Akr1b8	0.8	7.05	1.05	1.82	3.43	0.24	1.69	1.51	0.33	1.84	0.08	0.57	0.42	0.54	1.46
Ccnt1	1.45	3.49	2.23	4.24	2.43	0.9	0.81	1.52	0.87	1.23	1.28	1.49	2.84	1.73	3.25
S100a8	0.26	1.64	3.22	1.1	1.54	3.81	1.43	3.32	1.38	1.43	21.45	19.57	27.24	0.82	2.38
Col1a1	1.1	1.36	1.27	1.22	1.45	1.15	5.68	2.03	3.05	0.79	0.78	0.64	2.48	0.66	1.26
Qpct	1.95	2.59	1.58	1.89	2.62	1.82	1.93	1.41	1.38	1.91	2.08	1.24	2.66	3.04	1.68
Hist1h4i	0.81	1.78	0.58	1.86	1.19	2.12	3.28	2.05	2.93	2.03	0.81	0.97	1.13	1.65	3.38
Oxct1	1.03	1.51	0.96	1.21	1.58	0.92	1.38	1.79	7.21	0.91	0.48	0.73	1.47	0.96	0.82
Snrnp25	0.35	1.81	1.19	0.97	2.05	2.78	1.64	3.07	2.2	2.41	1.71	0.6	0.85	1.82	1.41
Capg	0.7	2.66	0.87	1.37	1.73	2.8	3.01	2.92	0.86	1.27	1.21	1.28	3.39	1.29	1.89
Proser1	1.71	2.24	1.02	2.32	1.02	1.15	1.87	2.48	1.85	2.51	1.96	1.89	2.51	2.46	1.47
Rerg	1.33	4.9	1.06	1.63	3.26	1.18	1.44	1.21	0.77	1.3	0.29	0.66	0.77	0.48	0.61
Tcf21	1.8	1.93	0.95	2.03	1.82	0.96	2.61	2.12	1.63	1.77	0.49	0.56	1.95	0.57	1.09
Anxa3	1.49	2.02	1.2	2.04	1.32	1.47	2.18	2.24	1.73	1.92	0.86	1.28	1.98	1.85	2.49
Mfsd7c	1.8	2.34	2.41	3.39	2.65	0.74	1.34	1.07	0.52	1.31	2.59	2.16	2.62	2.61	2.66
Rrp12	1.75	2.93	3.34	2.38	1.73	1.17	0.96	0.96	1.34	0.99	1.34	1.73	1.57	2.35	2.6
Inhba	2.08	3.31	1.79	2.16	1.77	0.78	1.49	1.05	1.84	1.09	0.79	0.91	2.23	1.24	3.72
Cd84	1.23	2.1	1.17	2.04	1.25	1.43	2.16	2.49	1.33	2.12	1.67	1.91	3.35	2.2	2.28
Wfdc1	1.08	1.37	0.59	0.95	1.13	1.45	3.4	1.74	3.46	1.88	0.43	0.68	1.81	0.69	0.5
Cdkn1c	0.75	6.2	1.12	1.2	3.44	0.57	1.35	0.84	0.52	0.87	0.47	0.67	0.73	0.52	0.75
Acpp	1.78	1.11	1.45	1.91	1.13	1.6	0.75	3.29	2	1.73	5.29	12.49	1.41	0.83	0.72
Sowahb	1.2	1.39	1.16	1.36	1.53	1.86	2.13	2.22	1.9	1.55	2.07	2.14	1.48	1.29	1.27
Adam23	0.66	2.05	1.74	1.61	1.42	0.93	1.84	2.62	0.66	2.77	0.49	2.51	1.26	1.09	1.84
Cd163	1.38	1.83	0.92	1.5	0.73	2.44	1.68	1.72	1.42	2.12	0.96	2.81	1.56	1.99	3.03
Tmem65	1.49	2.15	1.03	1.68	1.24	1.07	1.24	1.72	2.68	1.32	1.14	0.67	1.68	1.16	1.12
Hist1h2ap	1.93	2.55	0.3	0	3.46	2.14	0.41	0	1.51	3.16	0.74	4.84	6.52	2.31	2.62
Pip4k2a	0.9	2.03	1.36	1.93	1.27	1.77	1.56	1.95	0.91	1.54	1.05	0.96	2.25	0.99	1.61
Rhbdf1	1.21	2.44	0.99	1.46	1.17	1.28	2.28	1.48	1.92	0.94	1.43	1.48	2.2	1.57	1.54
Iqgap1	0.95	3.05	0.97	1.8	1.49	0.99	1.2	2.45	0.76	1.37	1.04	1.38	3.13	1.22	1.88
Ctps	1.96	2.74	1.52	2.03	1.32	1.44	1.47	0.88	0.76	0.87	1.38	2.34	2.4	2.72	3.22
Ppic	1.73	2.1	1.22	2.19	1.09	0.93	1.87	1.18	1.17	1.38	0.47	0.54	1.02	0.94	0.75
Emp3	0.26	3.76	0.66	0.54	2.78	1.34	0.84	2.45	1.08	1.13	0.68	1.34	2.85	2.43	1.69
Fxyd6	0.11	6.58	0.38	0.22	3.55	0	0.11	0.28	3.15	0.17	0.06	0.11	0.06	0.17	0.32
Fen1	0.64	1.5	1.01	0.9	1.5	1.5	1.58	2.33	2.27	1.28	1.84	0.79	1.75	1.22	1.64
Cyth3	1.24	2.98	0.72	1.63	1.84	0.73	1.28	1.54	1.19	1.23	0.61	1.09	1.53	0.87	0.99
Stard8	1.29	2.77	0.89	1.83	1.47	0.61	1.24	1.66	1.03	1.55	0.28	1.06	1.17	1.06	0.82
Ccnd2	0.62	4.62	0.83	1.46	2.02	0.79	0.87	1.03	0.89	0.97	0.48	0.47	1.33	0.75	0.87
Gja1	1.53	2.09	1.49	2.13	1.51	1.36	0.86	0.96	0.96	1.19	0.41	0.57	1.12	0.92	0.7
Gm1821	0	0	6.2	0	0	1.77	0.95	0	0.42	4.64	1.65	0	0.27	1.06	0.26
Cav1	1.07	2.85	1.54	0.53	1.02	0.74	0.69	1.56	3.07	0.74	0.98	1.37	0.78	0.93	1.37
Nup43	1.13	0.93	0.99	1.01	2.32	1.7	1.46	1.49	1.64	1.13	1.01	1.23	1.56	2.25	1.2
Prcp	1	2.12	1.37	1.17	1.49	1.26	1.8	1.21	1.2	1.18	1.04	1.25	1.9	1.5	0.74
Fam180a	1.51	1.76	1.85	2.03	1.04	0.45	2.04	1.58	0.66	0.61	0.33	0.65	0.79	0.39	0.69
Prss8	0.82	0.9	0.93	1.17	1.54	1.68	1.6	2.03	2.02	0.72	1.44	1.47	1.65	1.17	0.46
Hvcn1	1.55	2.08	1.13	1.64	1.15	0.89	1.36	1.13	0.71	1.59	1.05	0.78	1.91	1.12	0.93
Art4	1.36	1.61	0.81	1.25	1.32	0.91	1.86	1.3	1.17	1.25	0.54	0.29	1.33	0.5	0.84
Ppargc1b	1.38	1.42	1.02	1.08	1.16	0.72	1.6	1.77	0.73	1.82	1.38	0.61	1.27	0.97	1.3
Ednra	1.28	1.77	1.11	1.57	1.19	1.23	1.1	1.34	0.71	1.18	0.54	0.59	1.41	0.41	0.86
Fstl1	1.16	1.55	0.69	1.61	1.3	0.65	1.76	1.24	1.4	0.97	0.38	0.38	1.01	0.41	1.03
Adamts2	1.15	1.29	1.13	1.51	0.8	0.88	1.65	1.51	1.03	1.26	0.95	0.89	1.23	0.66	1.15
Scarf2	1.3	1.58	0.8	1.68	0.85	1.17	1.74	0.98	1.21	0.89	0.71	0.35	1.47	0.97	0.45
Ripk4	1.45	1.3	0.9	1.28	1.56	0.83	1.36	1.37	1.17	0.95	1.34	1.27	1.14	1.44	1.39
Rab27a	0.44	3.11	0.7	0.91	1.73	1.26	1.05	1.29	0.83	0.81	0.89	0.94	0.87	0.48	0.61
Ramp1	1.47	1.4	1.15	1.17	1.27	1.63	0.85	1.25	0.82	0.89	0.66	0.81	0.97	0.74	1.36
Pygb	0.96	2.14	0.67	1.25	1.53	0.81	1.06	1.31	0.64	0.98	0.61	0.73	1.53	0.74	1.03
D16Ertd472e	1.27	1.81	1.61	1.54	1	0.79	0.8	0.84	0.71	0.98	1.12	1.96	1.53	1.45	2.14
Rgs1	0.79	2.52	0.29	1.64	0.63	0.89	1.4	1.2	1.12	0.54	0.6	0.74	1.12	1.86	2.01
Emp1	0.98	2.38	0.78	0.69	0.88	0.58	1.09	1.36	1.53	0.49	0.36	0.22	1.53	0.33	0.6
Plxna1	1.21	1.38	0.53	1.15	0.95	0.61	1.09	1.33	1.06	1.33	0.82	0.7	1.31	0.76	0.97
Mis18a	1.34	1.15	0.83	1.16	0.79	1.45	1.04	1.09	0.46	1.29	1.55	0.46	1.08	1.23	0.67
Arhgap30	0.53	1.66	0.66	1.59	0.6	0.71	1.29	1.99	0.67	0.89	1.14	0.97	3.15	1.61	1.49
Plekho2	0.74	1.44	0.82	1.1	0.95	1.15	1.03	1.4	0.65	0.84	0.76	0.92	2.11	1.47	1.44
Lss	2.14	1.95	1.48	1.97	1.85	10.6	11.06	13.23	11.27	6.44	4.76	9	3.47	5.92	5.05
Fdft1	14.17	12.75	14.03	13.26	14.33	70.19	71.54	64.52	66.8	40.83	34.77	54.98	26.36	43.32	40.74
Pmvk	13.6	12.13	15.96	13.38	14.74	54.31	53.52	53.79	46.52	26.89	15.87	25.88	10.09	17.36	15.56
Nsdhl	5.52	4.89	5.37	6.8	4.01	73.33	54.31	54.04	67.58	39.01	10.93	24.36	10.13	18.85	15.08
Fdps	12.66	11.79	17.04	10.01	16.12	248.49	285.12	297.35	272.78	146.76	44.53	122.3	39.48	81.79	72.26
Dhcr7	5.06	11.39	7.13	4.76	8.43	44.77	41.17	45.93	46.99	23.61	11.87	18.79	12.54	17.84	12.48
