# Supplementary material for: Gypenosides ameliorate high-fat diet-induced nonalcoholic fatty liver disease in mice by regulating lipid metabolism
Source: PeerJ. 2023 Apr 11;11:e15225. doi: 10.7717/peerj.15225 (PMC10103699; doi:10.7717/peerj.15225)
Supplement: Supplemental Information 8 [file peerj-11-15225-s008.csv]

	ND_38_1	ND_38_2	ND_38_3	ND_38_4	ND_38_5	ND_38_6	ND_38_7	ND_38_8	ND_38_9	ND_38_10	ND_38_11	HFD_38_1	HFD_38_2	HFD_38_3	HFD_38_4	HFD_38_5	HFD_38_6	HFD_38_7	HFD_38_8	HFD_38_9	GP_38_1	GP_38_2	GP_38_3	GP_38_4	GP_38_5	GP_38_6	GP_38_7	GP_38_8	GP_38_9
Liver weight	1.1651	0.8369	1.2275	1.1942	1.1838	1.3659	1.1815	1.179	1.3179	1.4183	1.2936	1.3947	1.5902	2.2056	1.7133	1.5273	1.8024	1.2887	1.5522	1.4525	1.5371	2.5705	1.6024	1.1312	1.339	1.9769	2.4894	1.916	1.4401
Weight	31.6	27.8	36.2	32.3	34	34.5	28.4	31.5	34.5	31.4	32.8	1.4525	40	51.6	42.7	36.7	49.1	26.6	28.9	30.8	43	53.4	55.4	46.3	42.6	63	53.8	50.2	30.1
